# Supplementary material for: Promoting Photosynthetic Production of Dammarenediol-II in Chlamydomonas reinhardtii via Gene Loading and Culture Optimization
Source: Int J Mol Sci. 2023 Jul 2;24(13):11002. doi: 10.3390/ijms241311002 (PMC10341690; doi:10.3390/ijms241311002)
Supplement: Supplementary file 1 [file ijms-24-11002-s001.zip › Supplementary Table S1.xlsx]

## Sheet: Sheet1
Supplementary Table S1. 120 terpenoids were identified in datasets obtained from UHPLC-MS/MS.
Index	Formula	Compounds	Class I	Class II	CAS	UVM4-1	UVM4-2	UVM4-3	SV3-1	SV3-2	SV3-3	VIP	P-value	Fold_Change	Log2FC	Type
Yamn003791	C23H28O9	[3-formyl-2a,4a,7-trihydroxy-6-(hydroxymethyl)-6,7b-dimethyl-2,5,7,7a-tetrahydro-1H-cyclobuta[e]inden-2-yl]2,4-dihydroxy-6-methylbenzoate	Terpenoids	Sesquiterpenoids	-	545981	258788	361463	134306	147362	187354	1.36066	0.104827	0.402169	-1.31413	down
Smsp110188	C15H22O2	isopolygodial	Terpenoids	Sesquiterpenoids	-	61787.5	25829.1	47391.1	15698.4	13604.6	7267.54	1.3265	0.0807484	0.270878	-1.88429	down
Qmqp101742	C35H40O11	Chloramultilide D	Terpenoids	Sesquiterpenoids	1000995-49-2	963256	804186	912105	401921	328168	423412	1.5002	0.00175126	0.430483	-1.21597	down
Zjyp102909	C15H22O2	11α-hydroxy-3-oxo-4(5),6(7)-diene-eudesman-12-ol	Terpenoids	Sesquiterpenoids	-	45955.4	22453.3	34807.7	19950	18118.8	5560.7	1.06409	0.0810269	0.422699	-1.2423	down
Qmyp101329	C16H26O2	Soltorvum A	Terpenoids	Sesquiterpenoids	-	317729	189144	244012	106683	99060.7	123424	1.43042	0.0588357	0.438373	-1.18977	down
Lmhn010314	C15H22O2	Aspergillusene A	Terpenoids	Sesquiterpenoids	-	98350	81493.3	85086	90595.6	80429.1	79525.6	0.544428	0.489859	0.945725	-0.080507	insig
Lmjn006711	C15H22O3	4,5-Epoxyartemisinic Acid	Terpenoids	Sesquiterpenoids	92466-31-4	1.01371e+06	902095	784154	1.02641e+06	975138	931424	0.746864	0.366995	1.0863	0.119427	insig
ML10174588	C15H22O2	Confertifoline	Terpenoids	Sesquiterpenoids	1811-23-0	1.3413e+07	1.30535e+07	1.2728e+07	1.30917e+07	1.27342e+07	1.22784e+07	0.741372	0.304464	0.972185	-0.040697	insig
Wbmn002291	C14H22O2	Kobusone	Terpenoids	Sesquiterpenoids	-	192827	190917	201210	135091	160103	133680	1.406	0.0167763	0.733175	-0.447771	insig
Yaln008277	C22H34O6	Trijugin A	Terpenoids	Sesquiterpenoids	-	939070	1.03047e+06	1.42937e+06	1.0657e+06	1.04718e+06	1.39853e+06	0.152747	0.852998	1.0331	0.0469803	insig
Hmcp003852	C15H26O	Elemol	Terpenoids	Sesquiterpenoids	639-99-6	5.66868e+07	5.51315e+07	4.3236e+07	7.28966e+07	7.64269e+07	6.28683e+07	1.29651	0.0317452	1.3685	0.452594	insig
Lhfp110832	C15H22O	Furanoeremophilane	Terpenoids	Sesquiterpenoids	6750-13-6	1.77331e+06	1.80679e+06	1.74568e+06	2.38597e+06	2.16917e+06	2.04786e+06	1.42089	0.0460948	1.23982	0.31013	insig
Latp009929	C15H18O5	6α,10α-Dihydroxy-1-oxoeremophila-7(11),8(9)-dien-12,8-olide	Terpenoids	Sesquiterpenoids	-	3.27463e+06	2.42791e+06	2.26996e+06	3.95706e+06	3.20432e+06	1.69948e+06	0.215128	0.714793	1.11143	0.152414	insig
Lsjp211222	C15H22O	Buddledin C	Terpenoids	Sesquiterpenoids	-	1.49234e+06	1.47286e+06	1.47136e+06	1.98257e+06	1.8007e+06	1.65725e+06	1.37826	0.0700838	1.22629	0.294305	insig
Lmtn004697	C15H20O4	Ambrosic acid	Terpenoids	Sesquiterpenoids	6617-14-7	19114	24322.7	25874.5	29393.9	18429.6	23249.4	0.0697258	0.885114	1.02542	0.0362105	insig
Lmmn006356	C19H24O6	(4β,10E)-6α,15-Dihydroxy-8β-(methacryloxy)-14-oxogermacra-1(10),11(13)-diene-12-oic acid-12,6-lactone	Terpenoids	Sesquiterpenoids	-	3.32095e+06	4.58519e+06	5.19956e+06	5.89168e+06	5.93568e+06	6.22324e+06	1.19327	0.091782	1.37731	0.461852	insig
Wmxn004282	C35H49NO18	Phyllanthusol B	Terpenoids	Sesquiterpenoids	294864-89-4	124158	88327.2	130975	48877.4	43188	81095.5	1.31815	0.0334317	0.504166	-0.98803	insig
Wcop008480	C11H16O2	2,5-dimethyl-2,3,3a,7a-tetrahydro-1H-indene-1,3-diol	Terpenoids	Sesquiterpenoids	-	1.10344e+06	939053	973053	820291	872016	992855	0.986563	0.198793	0.890441	-0.167408	insig
Sacp004728	C15H24O3	1-hydroxyepiacorone	Terpenoids	Sesquiterpenoids	185154-96-5	148426	115871	167760	87996.3	114672	178992	0.53988	0.62353	0.883356	-0.178933	insig
Lmtp005328	C15H20O2	Isoalantolactone	Terpenoids	Sesquiterpenoids	470-17-7	28197.9	17575.4	27134.3	29072.4	16615.9	12322.6	0.612438	0.464166	0.795677	-0.329745	insig
Zjyp110109	C11H16O2	oxyphyllone F	Terpenoids	Sesquiterpenoids	-	735408	712202	705806	533520	600531	651120	1.32259	0.0607503	0.828995	-0.270565	insig
Wcfp005519	C9H6O3	5-hydroxyindene-1,3-dione	Terpenoids	Sesquiterpenoids	131977-61-2	961052	920990	865712	1.22205e+06	1.06029e+06	983456	1.19706	0.119753	1.18853	0.249184	insig
Zjxp110304	C18H30O3	3-Hydroxy-3,7,11-trimethyldodeca-1,6E,10-trien-9-yl isobutyrate	Terpenoids	Sesquiterpenoids	-	69181.7	77020.3	92536.9	39378.2	45620.7	54229.6	1.3989	0.0211063	0.583183	-0.777979	insig
Hmcn007243	C15H20O4	Artemisiifolin	Terpenoids	Sesquiterpenoids	26931-87-3	97014.6	88836.5	92952.3	90110.4	82813.7	87351	1.08245	0.124636	0.933543	-0.0992115	insig
Wdzp007419	C15H22O2	1β-hydroxy-β-cyperone	Terpenoids	Sesquiterpenoids	-	31696	31366.4	38022.2	32059.3	36310.2	40630.7	0.531397	0.468027	1.07831	0.108767	insig
pmp000914	C15H16O4	Lindenenol D	Terpenoids	Sesquiterpenoids	-	20003	15778	28999.5	24933.2	12204.8	18635.8	0.447454	0.605211	0.860967	-0.215971	insig
Lsjp211221	C17H24O3	Buddledin A	Terpenoids	Sesquiterpenoids	-	166991	127345	128447	158570	129914	115208	0.249471	0.744531	0.954845	-0.066661	insig
Zjjp092610	C18H30O3	Dendronobilin I	Terpenoids	Sesquiterpenoids	-	76132.5	79568.9	128694	37507.9	32835.8	72968	1.21091	0.0960772	0.503916	-0.988745	insig
zjbp111605	C15H22O2	9-Hydroxyselina-3,11-dien-12-al	Terpenoids	Sesquiterpenoids	-	22264.6	26622.6	28530.6	30053	32200.4	37175.7	1.18887	0.0602571	1.28432	0.361004	insig
zjbp111608	C15H22O2	11-hydroxyvalenc-1(10),8-dien-2-one	Terpenoids	Sesquiterpenoids	-	15885.9	18488.8	25070.9	16298.2	18424.6	24804.2	0.0244159	0.994558	1.00137	0.00197607	insig
mws1482	C15H24O2	Prehelminthosporol	Terpenoids	Sesquiterpenoids	1619-13-2	22696.8	16872.5	18973.9	19276.7	18705.4	17610.2	0.368056	0.627566	0.949597	-0.0746126	insig
Yalp009072	C18H26O5	3-Teracrylmelazolide A	Terpenoids	Sesquiterpenoids	-	2.39107e+06	1.32013e+06	1.83914e+06	1.92929e+06	1.41552e+06	673286	0.680765	0.347004	0.723937	-0.466064	insig
Sayp009557	C15H22O3	phomophyllin N	Terpenoids	Sesquiterpenoids	-	84074.2	126774	130060	180991	176724	215967	1.31209	0.0169226	1.68281	0.750869	insig
Lkmp122701	C15H18O3	Dehydrosantamarin	Terpenoids	Sesquiterpenoids	-	8522.98	12935.2	19577.3	20358.1	20749.9	22510	1.08881	0.138742	1.55032	0.632563	insig
Qmyp122107	C15H20O2	3,5,11(13)-Trieneudesma-13-oic acid	Terpenoids	Sesquiterpenoids	-	13592.5	22353.2	18134.3	17992.3	16064.6	20361.8	0.0933221	0.970625	1.00626	0.00900983	insig
Latp009986	C16H22O4	6β-Hydroxy-8α-methoxyeremophila-1(10),7(11)-dien-12,8β-olide	Terpenoids	Sesquiterpenoids	-	3.69156e+06	2.39548e+06	2.37059e+06	3.68095e+06	4.30351e+06	3.26272e+06	1.03485	0.163446	1.32983	0.411237	insig
Sahp008995	C13H20O3	Sonnerstigmane D Aglycon	Terpenoids	Sesquiterpenoids	-	238821	481204	800420	871108	1.18447e+06	1.62626e+06	1.17141	0.0625	2.42156	1.27593	up
Jmcn007352	C15H22O3	5α-Hydroxycostic acid	Terpenoids	Sesquiterpenoids	-	6343.48	13272.2	17129.4	28219.4	49201.8	55996.5	1.3314	0.0472895	3.6309	1.86033	up
Cmbn004440	C25H28O13	10-O-[(E)-Caffeoyl]-geniposidic acid	Terpenoids	Monoterpenoids	-	20707.7	22966.6	27305.1	23380.6	34221.8	32702.8	0.948128	0.192247	1.27227	0.347409	insig
Lmtp005898	C11H16O	Santalone	Terpenoids	Monoterpenoids	59300-51-5	55898.3	61773.5	71395.2	143653	96442.1	96199.4	1.35529	0.0799003	1.77871	0.830827	insig
Hmlp008487	C13H22O2	Blumenol C	Terpenoids	Monoterpenoids	36151-02-7	84342.4	85055.8	68880.5	173961	148546	114982	1.4053	0.0498412	1.83604	0.876595	insig
pmf0388	C13H18O3	Dehydrovomifoliol	Terpenoids	Monoterpenoids	15764-81-5	9624.54	12050.4	9900.82	7655.63	8017.1	8110.41	1.34685	0.0727995	0.753208	-0.40888	insig
pmf0613	C10H18O	α-Terpineol	Terpenoids	Monoterpenoids	98-55-5	258352	256215	237068	241512	235009	225855	1.05543	0.124219	0.934465	-0.0977876	insig
Xmsn004568	C16H24O8	Mudanpioside F	Terpenoids	Monoterpenoids	-	13389.7	13069.8	11709.7	12912.7	21928.2	18538.7	1.05896	0.189832	1.3985	0.483878	insig
Lhcp090204	C13H20O	β-Ionone	Terpenoids	Monoterpenoids	79-77-6	84017.1	58947	58588.5	43444.9	49363.1	50705.7	1.21657	0.140661	0.712041	-0.489967	insig
Zbzp012151	C29H46O12	Valeriotriates A	Terpenoids	Monoterpenoids	-	13433.9	19409.9	26313.5	19029.5	11438.6	14411.3	0.717052	0.346048	0.758645	-0.398504	insig
Lmjp004816	C11H16O3	Loliolide	Terpenoids	Monoterpenoids	5989-02-6	191850	207768	211377	195516	195746	193523	0.868321	0.281823	0.957103	-0.0632532	insig
Lhlp120627	C12H18O2	Carvylacetate	Terpenoids	Monoterpenoids	97-42-7	79872.7	79133.7	91673.3	128249	131087	151961	1.45004	0.00744678	1.64073	0.714334	insig
Cmbn003318	C25H30O13	5-Hydroxy-10-O-(p-methoxycinnamoyl)adoxosidic acid	Terpenoids	Monoterpenoids	-	18118.9	11880.3	11883.8	8470.54	8307.39	8547	1.32628	0.117243	0.604658	-0.725808	insig
Zmsp005502	C17H18O6	Paeonilactone C	Terpenoids	Monoterpenoids	98751-77-0	9478.91	12333.5	11279.6	24166.2	29230.9	29766.7	1.4874	0.00426973	2.51311	1.32947	up
Ylyn012563	C20H26O2	triptobenzene D	Terpenoids	Ditepenoids	-	9.54315e+06	3.89803e+06	5.76258e+06	1.11743e+06	1.10852e+06	1.35322e+06	1.45879	0.0880486	0.186379	-2.42369	down
Yamp009440	C21H34O3	Meliavosin	Terpenoids	Ditepenoids	-	147679	48140.7	79876.1	24025.7	53021.1	29400	1.13935	0.187354	0.386102	-1.37295	down
Lmjn013497	C20H30O4	Agathic acid	Terpenoids	Ditepenoids	640-28-8	4.12414e+07	2.49442e+07	3.27459e+07	1.26426e+07	1.24847e+07	1.52491e+07	1.44951	0.0490792	0.408124	-1.29292	down
Qmxn081804	C22H32O6	Pharicinin B	Terpenoids	Ditepenoids	-	79965.8	85889.4	101480	108244	107170	108521	1.23917	0.0982125	1.21172	0.277052	insig
Ymjm000067	C20H32O3	14-Hydroxyvibsanin F	Terpenoids	Ditepenoids	-	3.79471e+06	2.4585e+06	3.22541e+06	3.3836e+06	3.71156e+06	4.0652e+06	0.790717	0.288095	1.17742	0.235635	insig
MWSslk208	C20H30O2	Kaurenoic Acid	Terpenoids	Ditepenoids	6730-83-2	525934	434146	446358	680236	454922	401680	0.321963	0.669238	1.09272	0.127919	insig
Wmsn000915	C22H32O7	teufruintin B	Terpenoids	Ditepenoids	-	135957	106826	153236	119137	112628	80047.9	0.875378	0.197883	0.787369	-0.344888	insig
Wcgn012576	C20H32O4	14-hydroxy-14-(hydroxymethyl)-5,9-dimethyltetracyclo[11.2.1.01,10.04,9]hexadecane-5-carboxylic acid	Terpenoids	Ditepenoids	-	9.04885e+06	7.55186e+06	8.42784e+06	6.9381e+06	6.09267e+06	6.41289e+06	1.36298	0.0306213	0.776859	-0.364275	insig
Wbmn011269	C22H34O5	Vitexilactone	Terpenoids	Ditepenoids	61263-49-8	2.64859e+07	1.97292e+07	2.23621e+07	2.77464e+07	2.40665e+07	2.28339e+07	0.608539	0.460116	1.08851	0.12235	insig
Wmbn000540	C24H34O9	Ajugamarin C 1	Terpenoids	Ditepenoids	121449-64-7	86027.1	39358	64175.6	41318.8	32126.4	22240.8	1.13429	0.132701	0.504777	-0.986281	insig
Wbmn010531	C22H34O5	Previtexilactone	Terpenoids	Ditepenoids	61263-52-3	6.90392e+06	5.28551e+06	6.27432e+06	9.22539e+06	7.17689e+06	7.09549e+06	1.10066	0.126521	1.27264	0.347828	insig
Wmzn000627	C22H36O4	Ajugalaevigatic acid	Terpenoids	Ditepenoids	-	6.23863e+06	6.07711e+06	6.14301e+06	6.14015e+06	6.12393e+06	5.80669e+06	0.680398	0.361343	0.978981	-0.0306472	insig
Lasp013342	C21H34O3	Ent-16beta-Methoxy-19-Kauranoic Acid	Terpenoids	Ditepenoids	-	1.20686e+06	508445	662120	1.11125e+06	731739	616600	0.180333	0.921507	1.03456	0.0490149	insig
pmp000970	C20H30O3	Hispanolone	Terpenoids	Ditepenoids	18676-07-8	52935.2	57361.2	84843.1	85798.2	115143	108921	1.23413	0.0467924	1.5879	0.667119	insig
Ylgn008378	C20H24O4	triptobenzene I*	Terpenoids	Ditepenoids	-	94246.9	130400	150288	113711	125416	129497	5.81749e-06	0.911755	0.983168	-0.0244904	insig
Lmsp013116	C20H32O3	Ent-16α,17-Dihydroxykauran-2-one	Terpenoids	Ditepenoids	-	71951.2	31056.5	62252.3	65910	81536	104836	0.917748	0.158631	1.52657	0.610298	insig
Smmp009889	C20H26O5	Rosmanol	Terpenoids	Ditepenoids	80225-53-2	226990	334024	394837	428783	523404	835061	1.14088	0.139892	1.8698	0.902884	insig
Cmmn013378	C20H30O2	Levopimaric acid	Terpenoids	Ditepenoids	79-54-9	436590	396972	394013	576493	370100	345836	0.149298	0.797283	1.05283	0.0742733	insig
Wcop008363	C18H26O3	Tricalysione A	Terpenoids	Ditepenoids	-	329648	330490	402970	331909	373076	382155	0.216065	0.797032	1.0226	0.0322489	insig
Wbkp004013	C20H24O7	shinjudilactone	Terpenoids	Ditepenoids	80180-30-9	85834.9	54821.5	68418.5	31472	40638.1	40148.9	1.37478	0.0574644	0.536932	-0.897188	insig
Wmbn000576	C31H46O7	Ajugaflorin A	Terpenoids	Ditepenoids	-	371420	100380	122184	141883	93723	132697	0.554642	0.479234	0.620055	-0.689531	insig
Xmln009214	C20H24O4	triptobenzene E*	Terpenoids	Ditepenoids	-	79260.9	137736	115582	140372	92759.5	153929	0.471157	0.511094	1.16382	0.218865	insig
Zadp004927	C20H28O2	12-O-methylspruceanone	Terpenoids	Ditepenoids	-	19094.3	20748.1	19541.4	32182.5	34582.8	38452.4	1.48571	0.00992708	1.77183	0.825236	insig
Lmmn006246	C20H34O4	7β-Hydroxydarutigenol	Terpenoids	Ditepenoids	1188281-99-3	82621.2	32299.8	57992.5	75061.4	68628.9	53087.9	0.474516	0.6543	1.13801	0.186519	insig
Qmyp081701	C20H30O4	13-Epipreleoheterin	Terpenoids	Ditepenoids	-	196131	92581.7	111141	102425	111989	90103.1	0.65347	0.424757	0.761569	-0.392953	insig
Hmqp006656	C21H34O3	12-Hydroxyhydromethylabietate	Terpenoids	Ditepenoids	-	134018	151953	111453	157144	125034	127707	0.237502	0.803319	1.03135	0.044538	insig
Wbkp012886	C22H32O8	(1S,3R,3a1S,8R,10S,11aS)-1,5,10-trihydroxy-3,3a1,8,11a-tetramethyl-2,11-dioxohexadecahydrodibenzo[de,g]chromen-4-yl acetate	Terpenoids	Ditepenoids	-	2.05787e+06	1.18437e+06	928996	1.86186e+06	994316	1.00006e+06	0.154236	0.826168	0.924484	-0.11328	insig
Yhhn011469	C20H28O2	hemerocallal A	Terpenoids	Ditepenoids	-	5.97384e+06	1.0629e+07	9.40261e+06	6.6377e+06	9.386e+06	8.28699e+06	0.165912	0.746976	0.934832	-0.0972207	insig
Zmzp110303	C20H32O3	Calliterpenone	Terpenoids	Ditepenoids	38602-53-8	116426	42907	43009.8	98741.1	171554	170107	1.12966	0.0818137	2.17652	1.12202	up
Yalp011535	C33H38O14	Xyloccensin U	Terpenoids	Triterpene	-	456340	710423	585079	254982	238054	306423	1.43016	0.0410526	0.456354	-1.13178	down
Wbsp007365	C30H46O4	3α,21β-Dihydroxy-β-serrata-14-ene-16,24-dione	Terpenoids	Triterpene	-	708238	342948	479590	193686	192068	188068	1.39841	0.095787	0.374857	-1.41559	down
pmp000441	C30H46O4	3-Hydroxy-11-oxours-12-en-28-oic acid (11-Keto-ursolic acid)	Terpenoids	Triterpene	105870-59-5	673782	315038	485661	183873	179688	188768	1.38893	0.0972062	0.374592	-1.41661	down
pmp000442	C30H46O4	3,6-Dihydroxyurs-12,18(19)-dien-28-oic acid (Uncargenin A)	Terpenoids	Triterpene	-	164312	73974.8	109422	53357.1	43708.4	37894.1	1.33191	0.110293	0.38814	-1.36535	down
Wbsn013678	C34H54O4	serratenediol diacetate	Terpenoids	Triterpene	27832-84-4	1.38577e+06	549839	856009	93224.6	90359.9	136947	1.48041	0.077213	0.114819	-3.12257	down
Lmzn006284	C30H48O4	2-Hydroxyursolic acid	Terpenoids	Triterpene	-	140458	180042	147632	194028	191544	198890	1.26962	0.0818033	1.2485	0.320197	insig
Lmzn106284	C30H48O4	2,3-Dihydroxylup-20(29)-en-28-oic acid (Alphitolic acid)	Terpenoids	Triterpene	19533-92-7	530746	486665	511677	452729	465942	654782	0.0209231	0.843345	1.02901	0.0412627	insig
Lmzn005900	C29H46O4	3-Hydroxy-20-oxo-30-norlupan-28-oic acid (Platanic acid)	Terpenoids	Triterpene	6060-06-6	1.92071e+06	5.05703e+06	1.75772e+06	6.12233e+06	5.74263e+06	4.85023e+06	1.15272	0.119422	1.91349	0.936205	insig
Lmmn008971	C30H48O3	3-Hydroxycycloarta-24-ene-26-oic acid (Isomangiferolic acid)	Terpenoids	Triterpene	13878-92-7	27380.3	11826.3	22596.7	15676.1	18415.3	26715.8	0.00506334	0.956388	0.983882	-0.0234435	insig
Lmmn009170	C30H48O3	3-Hydroxy-9,19-cyclolanost-24-en-26-oic acid (Mangiferolic acid)	Terpenoids	Triterpene	4184-34-3	27380.3	11826.3	22596.7	15676.1	18415.3	26715.8	0.00506334	0.956388	0.983882	-0.0234435	insig
mws4053	C30H48O3	3-Hydroxyurs-12-en-28-oic acid (Ursolic acid)	Terpenoids	Triterpene	77-52-1	27380.3	11826.3	22596.7	15676.1	18415.3	26715.8	0.00506334	0.956388	0.983882	-0.0234435	insig
Hmbp009047	C39H54O6	3-O-Caffeoyl-lup-20(29)-en-28-oic acid (Pyracrenic acid)	Terpenoids	Triterpene	80832-44-6	13495.3	2803.01	2468.5	4058.35	747.05	1498.75	0.873534	0.370843	0.33592	-1.57381	insig
Yalp007577	C36H46O14	Trichilin H	Terpenoids	Triterpene	-	6683.54	22846.5	21081.7	7367.22	65694.6	52841.1	0.595772	0.289646	2.48762	1.31477	insig
Lmzn006169	C30H48O4	3,19-Dihydroxyurs-12-en-28-oic acid (Pomolic acid)	Terpenoids	Triterpene	13849-91-7	1.78347e+06	1.12903e+06	1.55541e+06	1.44573e+06	1.54929e+06	1.79619e+06	0.366319	0.654383	1.07236	0.100789	insig
pmn001700	C30H48O3	24,30-Dihydroxy-12(13)-ene-lupeol	Terpenoids	Triterpene	-	121363	55128.9	116349	69331.2	78599.2	96358.3	0.39269	0.535968	0.834201	-0.261532	insig
pmf0085	C30H50O	9,19-Cyclolanost-24-en-3-ol (Cycloartenol)	Terpenoids	Triterpene	469-38-5	679631	740622	736026	804895	807958	761929	1.28408	0.0453729	1.10133	0.139251	insig
Zmjp011129	C30H48O4	1,3-Dihydroxyurs-12-en-28-oic acid (Kaneric acid)	Terpenoids	Triterpene	107693-87-8	796271	894841	742248	487510	451098	547761	1.46493	0.00665675	0.61083	-0.711157	insig
Yalp007336	C36H46O14	Sandrapin B	Terpenoids	Triterpene	-	25670.6	81663.4	112841	6409.79	217204	303296	0.087829	0.366913	2.39314	1.2589	insig
Hmbn004734	C29H44O4	3,23-Dihydroxy-30-noroleana-12,20(29)-dien-28-oic acid (30-Norhederagenin)	Terpenoids	Triterpene	117654-06-5	161401	187446	188861	170680	189908	168363	0.139864	0.808748	0.983716	-0.0236864	insig
Lmzn106829	C30H46O3	3-Oxolup-20(29)-en-28-oic acid (Betulonic acid)	Terpenoids	Triterpene	4481-62-3	192681	59420.8	136243	43408	73230	81242.9	0.942466	0.237217	0.50955	-0.972705	insig
Ylyn012389	C30H46O5	celastolide	Terpenoids	Triterpene	-	3105.38	30700.3	66441.3	10798.9	42419.1	58376.1	0.331178	0.878173	1.11319	0.154703	insig
pmp000316	C30H48O4	16-Hydroxytrametenolic acid	Terpenoids	Triterpene	176390-68-4	864162	912413	837202	656322	425702	617068	1.31669	0.0406325	0.650052	-0.621373	insig
Lmzn006024	C30H44O5	2-Aldehydo-A(1)-norlup-20(29)-en-27,28-dioic acid (Zizyberanal acid)	Terpenoids	Triterpene	1167421-91-1	518003	432599	465799	483208	407487	270328	0.759128	0.305398	0.8197	-0.286833	insig
Hmdn006855	C30H48O3	3,4-Cycloopen-cycloaltin-4(29),25-diene-24(R)-hydroxy-3-carboxylic acid	Terpenoids	Triterpene	-	9432.32	8873.42	8674.43	9123.45	7386.74	8371.28	0.835646	0.300485	0.922213	-0.116828	insig
HJN110	C30H48O3	3-Hydroxylup-20(29)-en-28-oic acid (Betulinic acid)	Terpenoids	Triterpene	472-15-1	31856.7	24120.8	30123.3	18288.2	20443.5	30217.4	0.917349	0.270849	0.800794	-0.320496	insig
Halp007371	C30H40O7	Ganoderenic Acid H	Terpenoids	Triterpene	-	91475	81561.8	339510	189803	144061	186560	0.359211	0.978185	1.01537	0.0220049	insig
Lmzn206829	C30H46O3	3-Oxoolean-12-en-28-oic Acid (Oleanonic acid)	Terpenoids	Triterpene	17990-42-0	102572	47171.7	54621.7	61434.8	20404.9	7002.04	0.950542	0.18213	0.434721	-1.20184	insig
Cmmp006152	C29H44O5	Norarjunolic acid	Terpenoids	Triterpene	60393-90-0	34431.5	15476.4	32652.2	35443.4	49244	62299.2	1.04769	0.0983229	1.78036	0.832169	insig
Wdzp009160	C32H50O6	alisol D	Terpenoids	Triterpene	-	21333.4	26954.7	40278.6	25319.6	66624.8	100036	0.876305	0.248051	2.16763	1.11612	insig
Lmzn006795	C30H46O3	3-Oxours-12-en-28-oic acid (Ursonic acid)	Terpenoids	Triterpene	6246-46-4	102705	44521.3	41583.4	62680.6	25067.8	10909.2	0.832239	0.302614	0.522525	-0.936429	insig
Wbsp000314	C32H50O5	16-oxo-21β,24-dihydroxyserrat-14-en-3α-yl acetate	Terpenoids	Terpene	-	2.77204e+07	1.82191e+07	1.81785e+07	1.07799e+07	7.90473e+06	6.2079e+06	1.38031	0.0388006	0.38823	-1.36502	down
Wbsp000361	C31H50O5	14β,15β-epoxy-3β-hydroxyserra-tan-21α-3β-O-acetate-ol	Terpenoids	Terpene	-	908662	180815	328632	103870	91227.9	147690	1.20934	0.247459	0.241722	-2.04858	down
Yxxn004456	C27H44O7	pinnatasterone	Terpenoids	Terpene	-	75069.1	79523.1	69969.5	36593.2	34455.6	51786.6	1.42739	0.0119678	0.547001	-0.870384	insig
Hmln008119	C11H18O3	Robinlin	Terpenoids	Terpene	-	217008	165276	217683	167987	171808	213452	0.534836	0.530687	0.922128	-0.116961	insig
Zasp002526	C10H16O4	lactinolide	Terpenoids	Terpene	-	1.31502e+06	1.37474e+06	1.26526e+06	2.0773e+06	1.83193e+06	1.66409e+06	1.43327	0.0386585	1.40917	0.494847	insig
Wbsp000333	C31H48O4	16-oxo-3α,21β-dihydroxyserrat-14-en-24-oic acid	Terpenoids	Terpene	-	466649	266016	314219	290775	231427	271893	0.897666	0.296209	0.758533	-0.398716	insig
Wbhp008068	C20H32O5	(1R,4aS,4bR,7R,8R,8aR,9S,10aR)-7-ethenyl-8,8a,9-trihydroxy-1,4a,7-trimethyl-2,3,4,4b,5,6,8,9,10,10a-decahydrophenanthrene-1-carboxylic acid	Terpenoids	Terpene	-	96088.4	147439	156139	188106	159054	152765	0.920417	0.214749	1.25086	0.322918	insig
Wbsp000331	C33H52O5	21α-Hydroxyserrat-14-en-3β-yl propanedioic acid mono ester	Terpenoids	Terpene	-	82244.8	78187.1	420603	152935	426071	192508	0.582822	0.679422	1.32783	0.409069	insig
Wbhp007574	C20H32O5	Talascortene C	Terpenoids	Terpene	-	10425	9045.12	15452.6	16454	18769.1	17796.4	1.21946	0.0774172	1.5182	0.60236	insig
Wbwp013975	C30H40O5	lancilactone A	Terpenoids	Terpene	218915-15-2	87296.4	62144.7	64829.8	77822.4	61557.8	93570.7	0.31237	0.637374	1.08718	0.12059	insig
Lmlp002205	C11H16O3	Isololiolide	Terpenoids	Terpene	38274-00-9	16369.2	11897.1	11675.3	14192.2	13748	12887.3	0.224419	0.86694	1.02218	0.0316512	insig
