# Supplementary material for: Promoting Photosynthetic Production of Dammarenediol-II in Chlamydomonas reinhardtii via Gene Loading and Culture Optimization
Source: Int J Mol Sci. 2023 Jul 2;24(13):11002. doi: 10.3390/ijms241311002 (PMC10341690; doi:10.3390/ijms241311002)
Supplement: Supplementary file 1 [file ijms-24-11002-s001.zip › Supplementary Table S2.xlsx]

## Sheet: Sheet1
Supplementary Table S2. 409 metabolites were identified in datasets obtained from GC-MS.
Index	Formula	Compounds	Class I	CAS	Odor	UVM4-1	UVM4-2	UVM4-3	SV3-1	SV3-2	SV3-3	VIP	P-value	Fold_Change	Log2FC	Type
NMW0176	C8H9NO	Benzeneacetamide	Amine	103-81-1	-	6128.12	6165.5	5394.42	6290.24	6233.8	6295.88	0.770203	0.271307	1.06399	0.089487	insig
NMW0057	C5H7NO2	Glutarimide	Amine	1121-89-7	-	210570	188512	205621	236382	248316	270050	1.21693	0.0178766	1.24813	0.319769	insig
NMW0180	C6H6N2O	Niacinamide	Amine	98-92-0	-	31543.6	49325.5	37857.6	16591.5	17571.6	16886.2	1.2681	0.0489182	0.429973	-1.21768	down
XMW0711	C7H7NO	Formamide, N-phenyl-	Amine	103-70-8	-	43318.4	55804.3	55113.1	50322.9	53885.6	55867.3	0.375686	0.689748	1.03786	0.0536174	insig
XMW1471	C8H17N	1-ButanAmine, N-methyl-N-2-propenyl-	Amine	24209-62-9	-	24580.5	36568.7	27025.1	33293.4	31171.5	37902.7	0.742783	0.336172	1.16097	0.215329	insig
NMW0748	C3H6O2	Glycidol	Alcohol	556-52-5	-	411962	453426	413057	335022	310855	416038	0.926044	0.137934	0.83063	-0.267722	insig
KMW0062	C5H10O	Prenol	Alcohol	556-82-1	fruity, green, lavender	63602.6	50275.9	59286	52677.4	50968.9	79185.3	0.184929	0.769193	1.05583	0.0783721	insig
XMW0735	C10H12O	Benzenemethanol, .alpha.-2-propenyl-	Alcohol	936-58-3	-	2.3849e+06	2.0087e+06	2.38387e+06	3.25606e+06	3.20851e+06	3.29588e+06	1.27561	0.0128322	1.44013	0.526201	insig
KMW0133	C7H16O	1-Hexanol, 4-methyl-	Alcohol	818-49-5	sweaty	8500.15	10510.4	11721.6	11633.6	9372.59	13509.6	0.572482	0.456008	1.12311	0.167502	insig
KMW0051	C5H12O	1-Butanol, 2-methyl-	Alcohol	137-32-6	ethereal, fusel, alcoholic, fatty, greasy, winey, whiskey, leathery, cocoa	508698	509036	484204	515051	504387	480370	0.0860288	0.959621	0.998582	-0.00204789	insig
XMW0569	C6H14O	2-Hexanol, (R)-	Alcohol	26549-24-6	mushroom, dusty, oily	1.52964e+06	1.42567e+06	1.55453e+06	1.5511e+06	1.59439e+06	1.79293e+06	0.896281	0.187319	1.09503	0.130974	insig
XMW0411	C8H16O	Cyclohexanol, 2,6-dimethyl-	Alcohol	5337-72-4	-	214099	344492	315326	218858	208798	222643	0.870359	0.198707	0.74412	-0.426392	insig
WMW0128	C3H8O2	Propylene Glycol	Alcohol	57-55-6	very, slight, alcoholic	95492.5	97707.2	90774.8	76123.5	64966.6	93446.8	0.883403	0.179273	0.825908	-0.275946	insig
WMW0187	C6H14O	2-Hexanol	Alcohol	626-93-7	chemical, winey, fruity, fatty, terpenic, cauliflower	184294	323247	191970	216122	228252	228158	0.00861863	0.860643	0.96143	-0.0567457	insig
WMW0100	C9H18O	3-Nonen-1-ol, (E)-	Alcohol	10339-61-4	green, waxy, melon, cucumber	13093.9	16166.9	14015.1	14136.6	15108.8	17220.4	0.568729	0.455265	1.07371	0.102609	insig
D373	C7H12O	2,4-Heptadien-1-ol, (E,E)-	Alcohol	33467-79-7	green, fruity, nutty, cheese	145624	169371	161985	137275	142141	172322	0.376687	0.558943	0.94708	-0.0784424	insig
KMW0456	C10H22O	1-Decanol	Alcohol	112-30-1	fatty, waxy, floral, orange, sweet,watery	12837	13445.9	16743.4	16839.3	18199.9	20257.1	1.09451	0.0618774	1.28517	0.361965	insig
w02	C10H18O	2,4-Decadien-1-ol	Alcohol	14507-02-9	fatty, waxy, citrus, melon	7018.65	5130.84	8037.3	8204.87	7311.19	8265.48	0.734402	0.293172	1.17807	0.23643	insig
XMW0783	C10H16O	1-Adamantanol	Alcohol	768-95-6	-	66135.5	63393	56064.8	32960.7	44560.9	42945.5	1.22004	0.0108028	0.649092	-0.623506	insig
KMW0726	C14H30O	1-Tetradecanol	Alcohol	112-72-1	fruity, waxy, orris, coconut	4.04577e+06	3.79518e+06	3.89201e+06	9.01372e+06	7.7969e+06	8.35522e+06	1.33378	0.00463375	2.14488	1.1009	up
KMW0092	C5H6O2	2-Furanmethanol	Alcohol	98-00-0	alcoholic, chemical, musty, sweet, caramel, bread, coffee	118956	200765	151654	161021	168144	191083	0.52092	0.574465	1.10368	0.142324	insig
XMW0228	C8H14O	Cyclohexanol, 1-ethenyl-	Alcohol	1940-19-8	-	30779.2	32797.9	27563.2	29208.1	35125.7	40774.9	0.718946	0.299875	1.15326	0.205723	insig
KMW0323	C7H8O	Benzyl Alcohol	Alcohol	100-51-6	floral, rose, phenolic, balsamic	11392.9	9467.78	11509.4	13570.5	14303.4	15893.7	1.19178	0.0163578	1.3521	0.435198	insig
WMW0127	C8H16O	3-Octen-1-ol, (Z)-	Alcohol	20125-84-2	fresh, fatty, greasy, melon, green, cortex, herbal, earthy, fusel, spicy	279535	277779	278497	310776	314699	342454	1.25255	0.0472871	1.15807	0.211723	insig
D245	C10H14O	4-Phenyl-2-butanol	Alcohol	2344-70-9	floral, peony, foliage, sweet, mimosa, heliotrope	21076.9	15057.8	20211.9	29008.4	27403.9	27036.8	1.16839	0.0309642	1.481	0.566567	insig
KMW0056	C5H12O	1-Pentanol	Alcohol	71-41-0	plastic, moderately strong, green, fusel oil-like	112815	141704	154807	140807	152714	146226	0.554828	0.503717	1.07432	0.103422	insig
KMW0355	C9H16O	trans,cis-2,6-Nonadien-1-ol	Alcohol	28069-72-9	green, cucumber, oily, violet, leafy	141580	131102	138915	157874	163791	179403	1.22598	0.0266713	1.21738	0.283776	insig
XMW0424	C11H18O	2,6-Dimethyl-1-nonen-3-yn-5-ol	Alcohol	19780-98-4	-	58814.9	45805.8	39932	17686	30815.7	25325.9	1.18825	0.0307107	0.510731	-0.969364	insig
KMW0629	C12H26O	1-Dodecanol	Alcohol	112-53-8	earthy, soapy, waxy, fatty, honey, coconut	211989	237517	226772	293534	293584	296857	1.31697	0.00998535	1.30712	0.386389	insig
KMW0344	C9H20O	1-Nonanol	Alcohol	143-08-8	fresh, clean, fatty, floral, rose, orange, dusty, wet, oily	89916.7	80645.6	94017.1	101848	113811	117111	1.1779	0.0212074	1.25773	0.330826	insig
XMW1116	C6H12O	4-Hexen-1-ol, (E)-	Alcohol	928-92-7	green, herbal, musty, tomato, metallic	22475.9	47319.9	50798.9	110734	70721.7	115298	1.16875	0.0325815	2.46076	1.2991	up
XMW1200	C7H12O2	2-Methylbut-2-en-1-yl acetate	Alcohol	33425-30-8	-	69730.2	130329	157863	485877	309742	485588	1.25926	0.0208483	3.57957	1.83979	up
XMW0642	C8H16O	Cyclohexanol, 3,5-dimethyl-	Alcohol	5441-52-1	-	47903.1	41232.3	47124.3	52009.5	54418.1	60045.1	1.1327	0.0346163	1.22173	0.288927	insig
KMW0173	C8H16O	1-Octen-3-ol	Alcohol	3391-86-4	fatty, fruity, grass, mushroom, perfumy, raw, mushrooms, sweet	24007.1	43245.6	46294.7	43372.3	43427.9	50069	0.684278	0.383332	1.20539	0.269504	insig
XMW0434	C8H14O2	4-Hexen-1-ol, acetate	Alcohol	72237-36-6	-	357415	382366	319983	313107	395272	470495	0.476679	0.484261	1.11239	0.153666	insig
WMW0058	C8H16O	5-Hepten-2-ol, 6-methyl-	Alcohol	1569-60-4	sweet, oily, green, coriander	549376	1.00438e+06	1.32889e+06	2.60172e+06	1.72835e+06	2.69705e+06	1.17357	0.0260298	2.43773	1.28554	up
NMW0022	C8H10O	Benzenemethanol, .alpha.-methyl-	Alcohol	98-85-1	fresh, sweet, gardenia, hyacinth	50002.5	54167.3	56166.9	58947.9	60009.6	67224.7	1.12907	0.0600481	1.1612	0.215611	insig
KMW0276	C8H18O	1-Octanol	Alcohol	111-87-5	intense citrus, roses	124238	120816	125027	133383	136279	148877	1.17807	0.0679321	1.13094	0.177525	insig
XMW1233	C8H16O	3-Cyclopentyl-1-propanol	Alcohol	767-05-5	-	79959	71276.8	65956	46915.7	44600.4	41399.3	1.31156	0.0116987	0.611973	-0.70846	insig
XMW0410	C9H18O	1-Nonen-4-ol	Alcohol	35192-73-5	-	880830	783492	986298	1.44065e+06	1.41407e+06	1.59693e+06	1.29599	0.00183567	1.67947	0.748008	insig
XMW0122	C10H18O	Cyclohexanol, 2-methyl-3-(1-methylethenyl)-, (1.alpha.,2.alpha.,3.alpha.)-	Alcohol	54244-81-4	-	14364.4	12173.2	15763.2	114548	81322.1	110692	1.33546	0.0132236	7.24719	2.85742	up
XMW1136	C10H18O2	Lilac Alcohol C	Alcohol	33081-36-6	-	61228.5	82479.8	78464.6	67515.8	70619.1	75532.1	0.153195	0.714605	0.961715	-0.0563193	insig
XMW1083	C10H20O2	7-Octene-2,6-diol, 2,6-dimethyl-	Alcohol	29210-77-3	-	51339.5	73707.7	73673.9	67034.9	67887.2	73521.7	0.384871	0.710811	1.04893	0.068913	insig
XMW0209	C10H16O	1,4-Cyclohexadiene-1-methanol, 4-(1-methylethyl)-	Alcohol	22539-72-6	-	153144	139874	110352	70725.8	110363	101676	1.01254	0.082798	0.701005	-0.512504	insig
KMW0588	C10H18O	3-Cyclohexene-1-ethanol, .beta.,4-dimethyl-	Alcohol	18479-68-0	fruity, herbal	36404.1	28035.9	20564.5	15209.1	22898.6	19994.2	0.93982	0.179497	0.683516	-0.548954	insig
KMW0674	C12H24O	trans-2-Dodecen-1-ol	Alcohol	69064-37-5	oily, fatty	45783.7	49020.5	53405.7	59077.3	59429.3	58648.7	1.2237	0.0472882	1.1953	0.257373	insig
XMW0916	C11H15Br	(5-bromopentyl)-Benzene	Aromatics	14469-83-1	-	1.21831e+06	1.42389e+06	1.31178e+06	1.69333e+06	1.70202e+06	1.69313e+06	1.28075	0.0235866	1.28692	0.363925	insig
KMW0433	C9H10O	Phenol, 4-(2-propenyl)-	Aromatics	501-92-8	phenolic, medicil, herbal	30447.8	26023.9	30539.9	44975.2	41776.3	44567.5	1.29219	0.00206365	1.50921	0.593796	insig
KMW0070	C8H10	Benzene, 1,3-dimethyl-	Aromatics	108-38-3	plastic	60211.7	54406.9	46812.8	44054.3	41760.5	74618.1	0.0990656	0.978631	0.993815	-0.00895059	insig
NMW0012	C9H12	Benzene, 1,2,3-trimethyl-	Aromatics	526-73-8	-	70700.1	79720.3	63854.3	52462.1	50239.6	59920.5	1.1321	0.0429096	0.758943	-0.397937	insig
KMW0404	C10H8	Naphthalene	Aromatics	91-20-3	pungent, dry, tarry	106314	95330.3	82192.8	104871	86163	172567	0.604518	0.419683	1.28102	0.357292	insig
XMW0312	C8H10	Ethylbenzene	Aromatics	100-41-4	-	26250.7	25764.9	22731.2	21399	22194.4	36379.4	0.177219	0.757552	1.06992	0.0974968	insig
KMW0504	C9H10O	Benzene, 1-ethenyl-4-methoxy-	Aromatics	637-69-4	sweet	4134.7	4654.22	7840.5	5740.26	5221.92	4703.45	0.0407299	0.810815	0.942043	-0.0861348	insig
XMW0037	C10H14	Benzene, 1-ethyl-3,5-dimethyl-	Aromatics	934-74-7	-	139484	154722	130255	118889	107420	136188	0.887425	0.135165	0.854015	-0.227666	insig
KMW0112	C8H10	o-Xylene	Aromatics	95-47-6	geranium	33593.3	32439	27818	32023	25936	45210	0.30787	0.646505	1.09929	0.136576	insig
KMW0115	C8H8	Styrene	Aromatics	100-42-5	penetrating, balsamic, gasoline	25246.1	20954.2	17195.7	15004.4	14469.8	32004.9	0.190823	0.925365	0.969763	-0.0442959	insig
KMW0150	C9H12	Benzene, 1,2,4-trimethyl-	Aromatics	95-63-6	plastic	67207.3	73799.5	74132.9	71324.6	68337.6	81552.7	0.347164	0.687759	1.02824	0.0401749	insig
XMW0114	C6H5NO	Benzene, nitroso-	Aromatics	586-96-9	-	76289.1	97990.1	80596.7	70616	72048.6	96942.7	0.285989	0.663977	0.940094	-0.0891234	insig
KMW0205	C7H12O	Cyclohexene, 1-methoxy-	Aromatics	931-57-7	herb, spice	10797.7	8615.83	10823.7	10571.9	10173.5	13887.4	0.649276	0.360768	1.14537	0.19581	insig
XMW0011	C10H14	Benzene, 1,4-diethyl-	Aromatics	105-05-5	-	18989.6	20995	18331.4	16934.5	15628.8	18331.4	0.96585	0.0914617	0.872741	-0.196375	insig
XMW1123	C10H14	Benzene, 2-ethyl-1,4-dimethyl-	Aromatics	1758-88-9	-	127086	129991	123551	117585	110673	138843	0.331191	0.651115	0.964463	-0.0522025	insig
D405	C9H12O	Benzene, (2-methoxyethyl)-	Aromatics	3558-60-9	green, floral, chrysanthemum, jasmin, metallic, rose	3786.28	3474.88	3794.4	5068.14	4912.88	4246.42	1.18381	0.0373134	1.2869	0.363905	insig
KMW0273	C10H14	Benzene, 1,2,4,5-tetramethyl-	Aromatics	95-93-2	rancid, sweet	20556.2	21139.6	18065.6	21437	21496.3	27219.7	0.883306	0.206157	1.17389	0.231291	insig
XMW0366	C10H14	Benzene, 1,2,3,5-tetramethyl-	Aromatics	527-53-7	-	33868	35200.6	30961.8	36123.5	35320.8	45745.9	0.889617	0.223656	1.17154	0.228412	insig
XMW0835	C12H18	Benzene, 1-methyl-2-(1-ethylpropyl)-	Aromatics	54410-74-1	-	48381	38767.5	45921.6	66730.6	64380	69626.6	1.26529	0.00599126	1.50851	0.593121	insig
XMW1025	C12H16	1H-Indene, 2,3-dihydro-4-propyl-	Aromatics	92013-16-6	-	5574.75	5736.65	6161.03	6625.2	7113.37	7464.2	1.23193	0.0173869	1.2135	0.279172	insig
XMW0041	C11H14O2	Benzene, 1,2-dimethoxy-4-(1-propenyl)-	Aromatics	93-16-3	spicy, clove, blossom, cartion, woody	1.37316e+06	1.65482e+06	1.5044e+06	1.78827e+06	1.78984e+06	1.74878e+06	1.14255	0.0791155	1.17529	0.233022	insig
XMW0812	C15H24	Benzene, (1-methyl-1-propylpentyl)-	Aromatics	54932-91-1	-	6924.56	8194.55	8913.49	5044.66	4857.11	6374.89	1.12624	0.0279909	0.677274	-0.562188	insig
XMW0455	C8H10O2	1,3-Benzenediol, 4,5-dimethyl-	Phenol	527-55-9	-	766912	726799	719154	1.09359e+06	1.13334e+06	1.10782e+06	1.32688	5.72315e-05	1.50698	0.59166	insig
XMW0615	C10H14O	Phenol, m-tert-butyl-	Phenol	585-34-2	-	8517.26	6550.12	4680.78	6159.16	6904.88	6254.45	0.0367719	0.910051	0.978242	-0.031736	insig
KMW0261	C7H8O	p-Cresol	Phenol	106-44-5	phenolic, narcissus, animal, mimosa	5437.56	4958.23	6751.43	6112.89	5565.74	6366.45	0.411193	0.647583	1.05236	0.0736299	insig
NMW0313	C10H12O3	Phenol, 4-(3-hydroxy-1-propenyl)-2-methoxy-	Phenol	458-35-5	-	46628.9	44084.4	44383.2	111919	96754.6	102129	1.33452	0.00458712	2.3006	1.20201	up
KMW0175	C6H6O	Phenol	Phenol	108-95-2	phenol, medicil	1.23864e+06	1.30501e+06	1.50588e+06	1.86049e+06	1.86932e+06	1.67031e+06	1.21824	0.0132736	1.33352	0.415238	insig
KMW0271	C7H8O	Phenol, 3-methyl-	Phenol	108-39-4	smoky, petroleum-like	6481.52	5786.38	5876.26	8368.22	8705.41	10939.2	1.24144	0.0469757	1.5439	0.62658	insig
KMW0359	C8H10O	Phenol, 3-ethyl-	Phenol	620-17-7	musty	38731	49828.4	40084	40330.9	32335.7	33609	0.877557	0.164679	0.826125	-0.275567	insig
XMW0931	C10H12O	8,9-Dehydrothymol	Phenol	18612-99-2	-	11498	13976.9	9932.08	15764.5	17885.1	15800.1	1.12693	0.0369661	1.39661	0.481929	insig
KMW0382	C7H8O	Phenol, 2-methyl-	Phenol	95-48-7	phenol	79939	71949.9	82592.2	92067.6	97189.2	106014	1.2022	0.0192569	1.25925	0.332568	insig
NMW0128	C10H14O	Phenol, 4-(1-methylpropyl)-	Phenol	99-71-8	-	176923	228785	152806	97774.4	119603	103413	1.21377	0.0616636	0.574365	-0.79996	insig
XMW0670	C4H5N3	Acetonitrile, 2,2'-iminobis-	Nitrogen compounds	628-87-5	-	839371	695295	844457	1.36192e+06	1.36383e+06	1.3981e+06	1.30355	0.00491588	1.73335	0.793562	insig
D355	C10H15N	2,6-Octadienenitrile, 3,7-dimethyl-, (Z)-	Nitrogen compounds	31983-27-4	citral, lemon, aldehydic, metallic	16887.9	29840.4	25363.3	24579.4	24176.9	26141.7	0.311715	0.829495	1.03893	0.0550964	insig
XMW1156	C9H13N	Cyclopentanecarbonitrile, 3-(1-methylethylidene)-	Nitrogen compounds	89683-72-7	-	1.28371e+06	1.11279e+06	1.26074e+06	1.47636e+06	1.55288e+06	1.69615e+06	1.21264	0.0141076	1.29207	0.369681	insig
D332	C9H15N	2-Nonenenitrile	Nitrogen compounds	29127-83-1	green, fatty, orris	45028	40514.7	45982.8	55543.5	53530.3	59348.4	1.25388	0.00685308	1.28053	0.356739	insig
XMW1158	C10H15NO2	Tricyclo[3.3.1.1(3,7)]decane, 2-nitro-	Nitrogen compounds	54564-31-7	-	24617.9	34941.2	33588.4	35299.4	37135.7	40249	0.922464	0.171432	1.20974	0.274694	insig
WMW0072	C3H8S2	Methyl ethyl diSulfur compounds	Sulfur compounds	20333-39-5	sulfurous, truffle	94787.3	146990	112972	125164	120263	142020	0.524941	0.564029	1.09217	0.127197	insig
WMW0086	C5H12S2	DiSulfur compounds, ethyl 1-methylethyl	Sulfur compounds	53966-36-2	-	17068.1	21860.2	22206.9	29007.8	25802.8	29898.8	1.19937	0.0220817	1.38561	0.470521	insig
QMW0530	C12H25Br	2-Bromo dodecane	Halogenated hydrocarbons	13187-99-0	-	1992.3	2818.38	3203.69	3847.3	2484.66	3009.49	0.569233	0.454478	1.16559	0.221057	insig
XMW0154	C4H5ClO	Cyclopropanecarboxylic acid chloride	Halogenated hydrocarbons	4023-34-1	-	584393	672806	529364	568824	594376	693868	0.308583	0.699312	1.03946	0.0558403	insig
XMW0397	C4H7BrO	(2-bromoethyl)-Oxirane	Halogenated hydrocarbons	13287-42-8	-	120810	250434	142080	170685	150022	181072	0.122702	0.933312	0.977508	-0.0328201	insig
D95	C3H4Cl2	1-Propene, 1,3-dichloro-, (E)-	Halogenated hydrocarbons	10061-02-6	-	42486.9	37983.8	44780.8	44609	43697.4	49248.2	0.841718	0.196058	1.09823	0.135176	insig
KMW0043	C6H14O2	1,1-diethoxy-Ethane	Ether	105-57-7	ether, green, nut, earthy, sweet, vegetable	20792.4	9733.3	10355.4	10717.6	11667	9034.45	0.569602	0.473904	0.768546	-0.379796	insig
XMW1046	C14H26O3	Heptanoic acid, anhydride	Others	626-27-7	-	153439	149176	147764	385545	320039	345799	1.33322	0.00851657	2.33444	1.22307	up
XMW0269	C10H18O3	2-Methylbutanoic anhydride	Others	1468-39-9	-	189891	163868	192205	223195	221312	235614	1.20185	0.0228173	1.24572	0.316986	insig
XMW0449	C8H14O3	Butanoic acid, anhydride	Others	106-31-0	butter	197064	343282	312241	224080	213589	226836	0.673449	0.293643	0.779399	-0.359566	insig
KMW0483	C11H22O	Undecanal	Aldehyde	112-44-7	waxy, soapy, floral, aldehydic, citrus, green, fatty, fresh	42091	31149.7	27308.5	18360.2	25005.2	21171	1.1296	0.0971644	0.641838	-0.639719	insig
WMW0199	C5H8O	2-Butenal, 2-methyl-, (E)-	Aldehyde	497-03-0	strong, green, fruit	1.91453e+06	2.22258e+06	1.75447e+06	1.77448e+06	1.92178e+06	2.26519e+06	0.102068	0.912946	1.01186	0.0170054	insig
XMW0681	C10H16O	6-Octenal, 7-methyl-3-methylene-	Aldehyde	55050-40-3	juicy, aldehydic, lemongrass, floral, lemon, bois, rose	9727.88	10526.2	7092.76	9841.56	10404.6	10126.3	0.563556	0.434067	1.11064	0.151389	insig
KMW0068	C6H10O	3-Hexenal, (Z)-	Aldehyde	6789-80-6	green, fatty, grassy, weedy, fruity, apple	40270.4	65167	40004.2	50102.8	45931.7	48449	0.11268	0.973102	0.993413	-0.00953496	insig
KMW0066	C6H12O	Hexanal	Aldehyde	66-25-1	aldehyde, grass, green, leaves, vinous	730835	1.57531e+06	924942	985003	866535	993141	0.168787	0.665698	0.880411	-0.183752	insig
WMW0061	C9H10O	BenzAldehyde, 2-ethyl-	Aldehyde	22927-13-5	Nutty, roasted	31056	40361.8	30573	22863	28153	27389.5	1.01076	0.116062	0.768751	-0.379411	insig
D219	C8H8O2	BenzAldehyde, 4-methoxy-	Aldehyde	123-11-5	sweet, powdery, mimosa, floral, hawthorn, balsam	93609.3	82471.8	103664	123011	129686	132353	1.23445	0.0163171	1.37643	0.460932	insig
XMW0294	C11H20O	10-Undecenal	Aldehyde	112-45-8	waxy, aldehydic, rose, mandarin, citrus, soapy, fatty	44144.1	31624.4	28775.9	18594.6	27193.1	23371.2	1.07008	0.113103	0.661527	-0.596128	insig
NMW0750	C6H12O3	ParAldehyde	Aldehyde	123-63-7	sweet, aromatic	1.48231e+06	1.439e+06	1.55453e+06	1.50167e+06	1.58474e+06	1.73757e+06	0.840105	0.231273	1.07778	0.108065	insig
XMW0255	C9H10O	BenzAldehyde, 2,4-dimethyl-	Aldehyde	15764-16-6	naphthyl, cherry, almond, spice, vanilla	28576.9	32323.9	28915	24464.8	20764.9	26312.9	1.06645	0.0441438	0.796547	-0.328169	insig
XMW0727	C9H10O	BenzAldehyde, 2,5-dimethyl-	Aldehyde	5779-94-2	-	13300.9	19017.4	18453.1	16528.7	17972.3	18885.1	0.388227	0.689084	1.0515	0.0724476	insig
KMW0338	C9H16O	2-Nonenal, (E)-	Aldehyde	18829-56-6	fatty, green, cucumber, aldehydic, citrus	1.57746e+06	1.36584e+06	1.56471e+06	1.80076e+06	1.89548e+06	1.99904e+06	1.2086	0.0122259	1.26337	0.337273	insig
XMW0089	C10H18O	4-Decenal, (E)-	Aldehyde	65405-70-1	fresh, aldehydic, citrus, orange, mandarin, tangerine, green, fatty	27936	25726.5	32908.8	249376	176413	238309	1.33769	0.0130392	7.67112	2.93944	up
KMW0050	C5H8O	2-Pentenal, (E)-	Aldehyde	1576-87-0	pungent, green, fruity, apple, orange, tomato	351569	396082	368316	313328	301718	381879	0.736071	0.253689	0.893328	-0.162738	insig
KMW0088	C6H10O	2-Hexenal, (E)-	Aldehyde	6728-26-3	green, grassy	163591	287207	214921	224385	208322	249470	0.248688	0.895736	1.02472	0.0352337	insig
XMW0246	C10H16O2	OxiranecarboxAldehyde, 3-methyl-3-(4-methyl-3-pentenyl)-	Aldehyde	16996-12-6	-	8033.1	16857.7	12966.4	11606.2	10157	11514.3	0.194359	0.612746	0.87903	-0.186015	insig
KMW0243	C8H14O	(E)-2-Octenal	Aldehyde	2548-87-0	fresh, cucumber, fatty, green, herbal, banana, waxy, green, leaf	81380	91122.9	90104.8	83723.2	83004	97590.9	0.122897	0.925425	1.00651	0.00936612	insig
D401	C10H18O	2-Isopropyl-5-methylhex-2-enal	Aldehyde	35158-25-9	herbal, lavender, woody, green, blueberry, tomato	511014	458258	574864	853419	860062	945615	1.30298	0.00124696	1.72206	0.784136	insig
XMW0170	C9H10O	BenzAldehyde, 3-ethyl-	Aldehyde	34246-54-3	-	44707.4	55905.2	39688.4	29285.1	38962.7	39210.3	0.92622	0.141661	0.765911	-0.384751	insig
KMW0407	C9H14O	2,4-Nonadienal, (E,E)-	Aldehyde	5910-87-2	fatty, melon, waxy, green, violet, leaf, cucumber, tropical, fruit, chicken, fat	279019	373826	358813	312243	321457	336812	0.175921	0.690793	0.959328	-0.0599035	insig
KMW0123	C7H12O	4-Heptenal, (Z)-	Aldehyde	6728-31-0	oily, fatty, green, dairy, milky, creamy	31496.8	57591	38595.4	40027.2	38421.3	54367.5	0.24872	0.864274	1.0402	0.0568607	insig
KMW0122	C7H14O	Heptanal	Aldehyde	111-71-7	fresh, aldehydic, fatty, green, herbal, wine-lee, ozone	27462	44909	26804	28898	28615	36889	0.0547703	0.823961	0.951873	-0.0711591	insig
XMW0765	C7H12O	4-Heptenal	Aldehyde	62238-34-0	-	33802.3	63165.9	43530.4	56351	47582.2	68600.3	0.697385	0.375443	1.22801	0.296319	insig
XMW0183	C8H14O	2-Heptenal, 2-methyl-	Aldehyde	30567-26-1	-	35072.3	63330.6	67707.7	315840	212184	309905	1.30803	0.0153526	5.0444	2.33468	up
NMW0027	C8H8O	BenzAldehyde, 3-methyl-	Aldehyde	620-23-5	sweet, fruity, cherry, benzaldehyde, phenolic	9550.85	11752.7	10328.6	9841.72	8993.13	11443.7	0.249966	0.664794	0.957208	-0.0630954	insig
XMW0015	C8H8O	BenzAldehyde, 4-methyl-	Aldehyde	104-87-0	fruity, cherry, deep, phenolic	12613.5	15248.7	12922.6	11504.6	10387.2	12031.6	1.00751	0.0920983	0.831767	-0.265749	insig
XMW0679	C8H16O4	AcetAldehyde, tetramer	Aldehyde	108-62-3	-	52231.9	46636.3	53301.2	58190.8	62054.2	65180.2	1.18283	0.0185617	1.21854	0.285159	insig
KMW0361	C9H10O	BenzAldehyde, 4-ethyl-	Aldehyde	4748-78-1	bitter, almond, sweet, anise	28982.8	30043.4	25363.7	21946.8	19971.6	24550.3	1.10743	0.0371913	0.787637	-0.344397	insig
XMW0217	C10H18O	cis-7-Decen-1-al	Aldehyde	21661-97-2	citrus, aldehydic, cucumber	54480.7	74978.3	71948.8	61558.1	62156.1	68341.5	0.176141	0.681793	0.953567	-0.0685943	insig
XMW0098	C8H6O2	1,4-BenzenedicarboxAldehyde	Aldehyde	623-27-8	-	38366.9	38489.2	35031.9	44739.1	42340.9	43862	1.2243	0.0137135	1.17029	0.226872	insig
KMW0475	C10H16O	(2E,4Z)-2,4-Decadienal	Aldehyde	25152-83-4	fried, fatty, geranium, green, waxy	439704	355689	337496	150433	235207	214879	1.22449	0.0130448	0.530076	-0.915728	insig
D79	C9H10O2	BenzAldehyde, 4-ethoxy-	Aldehyde	10031-82-0	sweet, spicy, floral, anisic	166529	219924	153183	88904.4	110590	102542	1.22792	0.0498611	0.559704	-0.837264	insig
KMW0489	C10H14O	1-Cyclohexene-1-carboxAldehyde, 4-(1-methylethenyl)-, (S)-	Aldehyde	18031-40-8	fresh, green, oily, grassy, fatty, mint, cherry	17994.7	23319.8	22696.1	19888.9	18311.9	20863.9	0.444533	0.441114	0.922732	-0.116016	insig
D344	C11H18O	(E,E)-2,4-Undecadienal	Aldehyde	30361-29-6	oily, caramellic, spicy, citrus, buttery, baked	10950.5	15150.9	12023.3	5570.54	6364.1	5399.84	1.29046	0.0262952	0.454679	-1.13708	down
NMW0214	C9H10O2	3-(4-Hydroxyphenyl)propanal	Aldehyde	20238-83-9	-	715022	802784	756094	995859	999056	979776	1.31137	0.00871029	1.30819	0.387571	insig
NMW0216	C9H10O3	BenzAldehyde, 3,4-dimethoxy-	Aldehyde	120-14-9	sweet, woody, vanilla	79988.1	77290	75120.5	118069	119456	117308	1.33116	0.000206452	1.52683	0.610539	insig
KMW0729	C6H6O3	5-Hydroxymethylfurfural	Aldehyde	67-47-0	fatty, buttery, musty, waxy, caramelic	768253	654220	769062	1.04303e+06	1.02757e+06	1.05069e+06	1.27921	0.0127351	1.42425	0.510204	insig
GMW0087	C10H18O	(E)-2-Decenal	Aldehyde	3913-81-3	waxy, fatty, earthy, green, cilantro, mushroom, aldehydic, fried, chicken, fat, tallow	7960.7	7004.22	8127.88	10026.4	8899.16	10247.6	1.18902	0.0215949	1.2633	0.337197	insig
XMW1237	C7H12O2	3-Pentenoic Acid, 2,2-dimethyl-	Acid	16642-52-7	-	63799.1	70821.3	78972.6	62143.8	67907.6	68349.3	0.573597	0.375472	0.928873	-0.106448	insig
XMW1234	C5H8N2O3	(2E)-2-(Acetylhydrazono)propanoic acid	Acid	64096-81-7	-	53972.3	54849.8	54208	79239.2	80678.1	79119.9	1.34068	2.30521e-05	1.46622	0.552097	insig
NMW0209	C11H20O2	Undecylenic Acid	Acid	112-38-9	sweet, woody	207439	231797	221767	290593	288263	291517	1.32019	0.00910243	1.31675	0.396979	insig
KMW0405	C4H8O2	Propanoic Acid, 2-methyl-	Acid	79-31-2	acidic, sour, cheese, dairy, buttery, rancid	6637.08	6227.81	7129.8	6290.56	6135.69	7650.98	0.0501625	0.962998	1.00413	0.00594352	insig
D350	C6H10O2	2-Pentenoic Acid, 2-methyl-	Acid	3142-72-1	dry, acid, sweaty, strawberry, woody, fruity, jam	73349.5	76193.4	75360.8	87320.9	97943	105672	1.23762	0.0505739	1.2936	0.371395	insig
XMW1070	C4H6O4	Acetic Acid, (acetyloxy)-	Acid	13831-30-6	-	6178.46	6618.62	5106.24	5361.56	6953	7585.08	0.481029	0.457963	1.11151	0.152515	insig
NMW0085	C8H8O2	Benzoic Acid, 4-methyl-	Acid	99-94-5	-	180355	238428	228793	206495	213158	221579	0.0403082	0.918416	0.990204	-0.0142019	insig
KMW0556	C15H24	Naphthalene, decahydro-4a-methyl-1-methylene-7-(1-methylethenyl)-, [4aR-(4a.alpha.,7.alpha.,8a.beta.)]-	Terpenoids	17066-67-0	herbal	231260	262240	252746	319025	320691	310981	1.29259	0.0113335	1.27397	0.349334	insig
XMW0544	C15H24	Azulene, 1,2,3,3a,4,5,6,7-octahydro-1,4-dimethyl-7-(1-methylethenyl)-, [1R-(1.alpha.,3a.beta.,4.alpha.,7.beta.)]-	Terpenoids	22567-17-5	musty	226171	244645	234146	317839	305141	320604	1.33213	0.00040175	1.33849	0.420606	insig
KMW0296	C10H16	Cyclohexene, 1-methyl-4-(1-methylethylidene)-	Terpenoids	586-62-9	citrus, pine	12446.7	9997.79	11367.5	12618.2	12726.2	14214.1	0.970966	0.100505	1.16996	0.226457	insig
NMW0093	C10H14O	D-Verbenone	Terpenoids	18309-32-5	-	122607	167309	160760	141566	148162	156346	0.0504585	0.924439	0.989789	-0.0148075	insig
KMW0235	C10H16	1,3,6-Octatriene, 3,7-dimethyl-, (Z)-	Terpenoids	3338-55-4	warm, floral, herb, flower, sweet	30930.9	26823	30788.2	30755.3	32595.8	33668.7	0.865244	0.163695	1.09575	0.131917	insig
KMW0432	C10H16O	2,6-Octadienal, 3,7-dimethyl-, (Z)-	Terpenoids	106-26-3	sweet, citral, lemon, peel	340274	299382	339670	454682	447043	454208	1.29393	0.00958375	1.38456	0.469426	insig
NMW0302	C15H26O	2,6,10-Dodecatrien-1-ol, 3,7,11-trimethyl-, (Z,E)-	Terpenoids	3790-71-4	-	7828.53	8693.78	7780.05	24961.1	16261.2	17522.8	1.28611	0.0500664	2.41726	1.27337	up
XMW1138	C10H18O	6-Octen-1-ol, 7-methyl-3-methylene-	Terpenoids	13066-51-8	-	2.40551e+06	2.03829e+06	2.43909e+06	2.91563e+06	2.88027e+06	3.05727e+06	1.21022	0.0230057	1.28626	0.363179	insig
NMW0101	C10H16O2	Ascaridole	Terpenoids	512-85-6	-	98054.5	96981.8	102493	129339	126803	131370	1.335	0.0002134	1.30243	0.38121	insig
KMW0217	C10H16	D-Limonene	Terpenoids	5989-27-5	citrus-like	76650.3	71646.5	69050.7	76310.6	87681.9	84712.5	1.03255	0.0718918	1.14427	0.194432	insig
KMW0342	C10H18O	Citronellal	Terpenoids	106-23-0	sweet, dry, floral, herbal, waxy, aldehydic, citrus	11195.5	16341.2	15715.8	11639.5	12460.9	14609.7	0.402364	0.470736	0.894979	-0.160075	insig
NMW0310	C15H26O	2,6,10-Dodecatrien-1-ol, 3,7,11-trimethyl-	Terpenoids	4602-84-0	mild, fresh, sweet, linden, floral, angelica	21464.5	14358.8	15673.5	46906.5	44119.1	48079.6	1.29255	0.00118011	2.70124	1.43362	up
KMW0444	C10H14O	Carvone	Terpenoids	99-49-0	minty, licorice	1.12602e+06	967858	1.13817e+06	1.51843e+06	1.50531e+06	1.55016e+06	1.2808	0.0111806	1.41517	0.500974	insig
XMW0979	C15H24	(4R,4aS,6S)-4,4a-Dimethyl-6-(prop-1-en-2-yl)-1,2,3,4,4a,5,6,7-octahydronaphthalene	Terpenoids	823810-22-6	-	815626	909252	843435	1.08571e+06	1.11716e+06	1.10336e+06	1.30692	0.00749594	1.28732	0.364368	insig
WMW0005	C10H14O	Pinocarvone	Terpenoids	30460-92-5	minty	28491.9	29583.4	31455.8	39433.3	39014.8	41388.3	1.32286	0.000991709	1.33849	0.420605	insig
KMW0446	C10H16O	Citral	Terpenoids	5392-40-5	sharp, lemon, sweet	7328.1	6440.14	7229	9362.36	9168.94	11798.8	1.21335	0.0548212	1.44448	0.53055	insig
KMW0573	C15H24	(E)-.beta.-Famesene	Terpenoids	18794-84-8	woody, citrus, herbal, sweet	6142.24	5709.2	7503.9	9387.4	8150.94	8769.27	1.17512	0.0295211	1.35919	0.442748	insig
KMW0595	C15H24	1,3-Cyclohexadiene, 5-(1,5-dimethyl-4-hexenyl)-2-methyl-, [S-(R*,S*)]-	Terpenoids	495-60-3	spice, fresh, sharp	7254.41	8171.93	9095.86	8967.18	6248.14	8877.45	0.0633486	0.898417	0.982489	-0.0254874	insig
KMW0620	C15H22	Benzene, 1-(1,5-dimethyl-4-hexenyl)-4-methyl-	Terpenoids	644-30-4	herbal	760818	841592	809299	1.06381e+06	1.0402e+06	1.06829e+06	1.32477	0.00404536	1.31537	0.395471	insig
D197	C10H16O	3-Oxatricyclo[4.1.1.0(2,4)]octane, 2,7,7-trimethyl-	Terpenoids	1686-14-2	green	390692	354762	443308	656321	664624	738390	1.30353	0.0013745	1.73234	0.792718	insig
WMW0040	C10H16	trans-.beta.-Ocimene	Terpenoids	3779-61-1	sweet, herbal	32020.1	28899.9	33510	40827.9	43060.5	44315.3	1.27644	0.00348942	1.35766	0.44112	insig
NMW0034	C10H16O	Fenchone	Terpenoids	1195-79-5	herbal, cedarleaf, bitter, thuja, camphor, earthy, woody	297689	280489	358007	558109	562395	611817	1.30952	0.00119753	1.8504	0.887841	insig
XMW0913	C10H16O	cis-Chrysanthenol	Terpenoids	55722-60-6	-	156233	145245	151377	179720	188333	194276	1.28535	0.00302111	1.24174	0.312362	insig
KMW0453	C12H20O2	Linalyl acetate	Terpenoids	115-95-7	sweet, green, citrus, bergamot, lavender, woody	730536	612004	712468	958529	946435	968919	1.26716	0.0154859	1.39848	0.483857	insig
WMW0223	C15H24	Cedrene	Terpenoids	11028-42-5	cedarwood, woody	12154.6	15437.3	12025	6498.44	6384.33	7696.3	1.26859	0.0192843	0.519453	-0.944936	insig
D322	C15H22O	(3S,3aR,6R,8aS)-3,7,7-Trimethyl-8-methylenehexahydro-1H-3a,6-methanoazulen-2(3H)-one	Terpenoids	28624-27-3	-	27130.5	25055.4	24929.7	62225.8	56127.2	58319.5	1.33405	0.000892209	2.29101	1.19598	up
NMW0071	C10H18O	L-.alpha.-Terpineol	Terpenoids	10482-56-1	lilac, floral, terpenic	22481	20869.7	26461.8	29543.9	27589.1	32792.3	1.13796	0.0411996	1.2881	0.365243	insig
WMW0177	C13H22O2	3-Cyclohexene-1-methanol, .alpha.,.alpha.,4-trimethyl-, propanoate	Terpenoids	80-27-3	herbal, green, old, wood, citrus, geranium, tropical	303191	482661	358136	146429	156719	150681	1.27393	0.0489386	0.396707	-1.33385	down
D193	C10H16O	p-Mentha-1,8-dien-7-ol	Terpenoids	536-59-4	green, cumin, spicy, aromatic, woody, cardamom, floral, waxy, violet	50396.4	36903.7	30222	13259.5	27073.9	17698.6	1.13483	0.0584743	0.493797	-1.01801	down
XMW0964	C15H24	Petasitene	Terpenoids	443124-67-2	-	11092.2	14961.7	13792.5	9421.4	10542.3	9015.92	1.11543	0.0716538	0.727284	-0.459409	insig
NMW0211	C10H14O2	1-Cyclohexene-1-carboxylic acid, 4-(1-methylethenyl)-	Terpenoids	7694-45-3	-	35929.9	38083.4	37690.4	48110	50879.4	50357.5	1.32854	0.000426852	1.33699	0.41899	insig
WMW0194	C10H16O	Thujone	Terpenoids	546-80-5	cedarleaf, thujonic	197538	176329	224726	322935	331857	358693	1.29524	0.00186585	1.69311	0.759678	insig
XMW0531	C10H16O	Bicyclo[3.1.1]heptan-3-one, 2,6,6-trimethyl-, (1.alpha.,2.beta.,5.alpha.)-	Terpenoids	15358-88-0	-	137525	126005	147448	167600	163805	176574	1.22314	0.0170724	1.23603	0.30571	insig
XMW0144	C10H16O	(+)-2-Bornanone	Terpenoids	464-49-3	camphor, minty, phenolic, herbal, woody	10631.5	16457.2	12662.5	15774.3	13700	14250	0.554998	0.527777	1.09995	0.137436	insig
KMW0370	C11H20O	2-Methylisoborneol	Terpenoids	2371-42-8	earthy, musty	963254	794766	896368	1.09789e+06	1.08444e+06	1.15184e+06	1.18342	0.0294348	1.25609	0.328945	insig
NMW0073	C10H14O	Bicyclo[3.1.1]hept-2-ene-2-carboxaldehyde, 6,6-dimethyl-	Terpenoids	564-94-3	sweet, cinnamon, tonka, spicy, terpene, camphor, jam	56118	49098.9	57281.2	69431.6	68248.9	72716.1	1.24743	0.0114383	1.29476	0.372688	insig
NMW0087	C10H16O2	2-Oxabicyclo[2.2.2]octan-6-one, 1,3,3-trimethyl-	Terpenoids	107598-08-3	-	23678.3	34630.5	31969.8	26934.4	28507.5	28436.3	0.28455	0.585465	0.929103	-0.106089	insig
D186	C10H16O	trans-Carveol	Terpenoids	1197-07-5	caraway, solvent, spearmint	451558	589203	547092	482948	497122	517274	0.355937	0.539425	0.942999	-0.0846713	insig
NMW0089	C10H20O	6-Octen-1-ol, 3,7-dimethyl-, (R)-	Terpenoids	1117-61-9	citronella oil, rose, leaf, oily, petal	31106	40048.7	36390.6	32322.8	35376.5	33271.2	0.435396	0.494467	0.938864	-0.0910122	insig
KMW0452	C10H12O	4-(1-methylethyl)-Benzaldehyde	Terpenoids	122-03-2	spicy, cumin, green, herbal	7137.56	3402.61	7291.16	8430.75	8521.26	9309.08	0.87093	0.152255	1.47275	0.558512	insig
KMW0430	C10H20O	Citronellol	Terpenoids	106-22-9	floral, rose, lime	25583.6	36847.1	32963.4	29059.1	31966.2	31465.2	0.0727252	0.800884	0.969563	-0.044594	insig
KMW0148	C10H16	.alpha.-Pinene	Terpenoids	80-56-8	fresh, camphor, sweet, pine, earthy, woody	4685.7	7814.96	8600.19	22315.1	15633.3	22849.7	1.26873	0.0149427	2.88131	1.52673	up
XMW0521	C10H16	1,7-Octadiene, 2-methyl-6-methylene-	Terpenoids	1686-30-2	-	38832.9	44654.5	51215.4	51024.8	56200.4	57391.4	1.05392	0.0893075	1.22207	0.28933	insig
XMW0192	C10H16	(+)-4-Carene	Terpenoids	29050-33-7	-	26722.3	28011.8	25699.6	22553.5	25375.6	29050	0.381814	0.611842	0.957051	-0.0633319	insig
XMW0004	C10H16	Bicyclo[3.1.1]heptane, 6,6-dimethyl-2-methylene-, (1S)-	Terpenoids	18172-67-3	dry, woody, fresh, pine, hay, green, resinous	7834.17	16614.1	21552.5	38118.9	26114.7	38742.3	1.11606	0.0297602	2.23857	1.16258	up
D264	C10H18	1,6-Octadiene, 3,7-dimethyl-	Terpenoids	2436-90-0	citronellol, herbal, citrus, terpenic	231353	448593	571843	1.04732e+06	675112	1.05342e+06	1.12859	0.0360055	2.21751	1.14894	up
KMW0193	C10H16	.beta.-Pinene	Terpenoids	127-91-3	dry, woody, resinous, pine, hay, green	77135.3	83716.9	99941.5	112239	115501	113537	1.19246	0.0557289	1.30861	0.388035	insig
XMW0902	C10H18	2,6-Dimethyl-2-trans-6-octadiene	Terpenoids	2609-23-6	-	1070418	2050976	2645389	5493312	3685045	5568340	1.1851	0.0203768	2.55718	1.35455	up
KMW0181	C10H16O	2,3-Dehydro-1,8-cineole	Terpenoids	92760-25-3	mint, lemon	522948	1.00106e+06	1.33419e+06	2.79209e+06	1.8353e+06	2.78942e+06	1.18169	0.0215621	2.59493	1.37569	up
XMW1381	C10H14	Bicyclo[3.2.1]oct-2-ene, 3-methyl-4-methylene-	Terpenoids	49826-53-1	-	8919.19	9619.67	8308.13	6602.59	7597.27	7615.09	1.14963	0.030102	0.812566	-0.299443	insig
KMW0259	C10H16	.gamma.-Terpinene	Terpenoids	99-85-4	oily, smoky	25337	29839.4	24895.8	28765.6	26225.5	31605.3	0.646625	0.381918	1.08148	0.113005	insig
D306	C10H18O	1,5-Heptadien-4-ol, 3,3,6-trimethyl-	Terpenoids	27644-04-8	-	1.47484e+06	1.24392e+06	1.41728e+06	1.48343e+06	1.62562e+06	1.68025e+06	1.00208	0.0764372	1.15794	0.211565	insig
D407	C10H18O	7-Octen-4-ol, 2-methyl-6-methylene-, (S)-	Terpenoids	35628-05-8	-	195176	181322	233358	371166	376184	436054	1.30527	0.00245679	1.94046	0.956402	insig
KMW0312	C10H14O	Furan, 3-(4-methyl-3-pentenyl)-	Terpenoids	539-52-6	woody	934149	853712	1.07451e+06	1.66234e+06	1.67351e+06	1.8381e+06	1.30957	0.000922052	1.80757	0.854055	insig
KMW0325	C10H18O	3-Cyclohexen-1-ol, 1-methyl-4-(1-methylethyl)-	Terpenoids	586-82-3	dry, woody, musty	5162.34	6148.3	6099.72	6697.03	6108.93	7595.31	0.971056	0.143608	1.17179	0.228713	insig
KMW0374	C10H18O	4-Hexen-1-ol, 5-methyl-2-(1-methylethenyl)-, (R)-	Terpenoids	498-16-8	herbal	673782	607106	647215	787147	790293	841850	1.27203	0.00346399	1.25475	0.327401	insig
NMW0072	C10H18O	(1.alpha.,2.beta.,5.alpha.)-2-methyl-5-(1-methylethenyl)-Cyclohexanol	Terpenoids	38049-26-2	-	21289.4	17127.5	22021.9	26400.4	25643	27654.8	1.15967	0.0383886	1.31866	0.399073	insig
KMW0388	C10H16O	Carveol	Terpenoids	99-48-9	minty, spearmint, cooling, green, herbal, caraway, spicy	115056	154638	144032	129477	135622	147980	0.095965	0.987892	0.998436	-0.00225753	insig
XMW1444	C10H16O	Carvenone	Terpenoids	499-74-1	spearmint	5.48145e+06	4.85529e+06	5.70969e+06	7.62542e+06	7.53229e+06	7.61396e+06	1.2916	0.0119013	1.41911	0.504988	insig
XMW1412	C15H24	1H-3a,7-Methanoazulene, 2,3,4,7,8,8a-hexahydro-3,6,8,8-tetramethyl-, (3R,3aS,7S,8aR)-	Terpenoids	65354-33-8	-	2845.68	3419.41	3617.46	3215.5	3209.3	3124.8	0.211371	0.679854	0.96631	-0.0494426	insig
XMW0468	C15H24	Bicyclo[3.1.1]hept-2-ene, 2,6-dimethyl-6-(4-methyl-3-pentenyl)-	Terpenoids	17699-05-7	-	181209	266826	207841	95952.7	102357	94609.4	1.28017	0.0399808	0.446607	-1.16292	down
XMW0548	C15H24	Bicyclo[7.2.0]undecane, 10,10-dimethyl-2,6-bis(methylene)-, [1S-(1R*,9S*)]-	Terpenoids	136296-38-3	-	160390	172396	161049	230009	233358	230829	1.33239	0.00205324	1.40572	0.491312	insig
WMW0007	C15H24	[1S-(1.alpha.,7.alpha.,8a.beta.)]-1,2,3,5,6,7,8,8a-octahydro-1,4-dimethyl-7-(1-methylethenyl)-Azulene	Terpenoids	3691-11-0	-	11913.9	16448.1	12306.6	10344.2	9228.89	11500.5	0.951225	0.145101	0.764067	-0.388229	insig
KMW0639	C13H20O2	3-Buten-2-one, 4-(2,2,6-trimethyl-7-oxabicyclo[4.1.0]hept-1-yl)-	Terpenoids	23267-57-4	fruity, sweet, berry, woody, violet, orris, powdery	231967	253910	248019	320064	312949	307558	1.31669	0.00232877	1.28161	0.357961	insig
WMW0107	C8H14	1,5-Heptadiene, 2-methyl-, (Z)-	Hydrocarbons	41044-64-8	-	152588	318259	194840	206213	180889	208267	0.146761	0.685632	0.894367	-0.161061	insig
XMW0422	C14H30	3,5-Dimethyldodecane	Hydrocarbons	107770-99-0	-	3788.71	3703.27	5153.36	3202.8	4034.5	4466.75	0.307899	0.629239	0.925562	-0.111598	insig
NMW0010	C10H12	Dicyclopentadiene	Hydrocarbons	77-73-6	-	73705	66884.2	61692.9	46066.7	57878.5	88836.7	0.259869	0.830384	0.953035	-0.0693993	insig
XMW0586	C13H28	Dodecane, 5-methyl-	Hydrocarbons	17453-93-9	-	223502	190712	220213	292309	288214	295211	1.27402	0.0137954	1.38036	0.465042	insig
XMW0258	C14H30	Tridecane, 2-methyl-	Hydrocarbons	1560-96-9	-	4996.19	4947.71	6568.67	4654.04	4904.62	4756.74	0.75817	0.301976	0.86694	-0.205996	insig
XMW0771	C10H16	1,5-Cyclooctadiene, 3,4-dimethyl-	Hydrocarbons	21284-05-9	-	6014.56	9837.68	9025.12	7264.28	7383.44	9010.17	0.0638445	0.7744	0.950981	-0.072512	insig
XMW0237	C13H28	Decane, 5-ethyl-5-methyl-	Hydrocarbons	17312-74-2	-	7011.85	7368.36	6583.82	10028.3	10176	10413.2	1.32121	0.00119254	1.46048	0.54644	insig
XMW1356	C16H34	Dodecane, 2-methyl-6-propyl-	Hydrocarbons	55045-08-4	-	25204.3	32413.8	38551.2	29636.5	30828	32476.8	0.0454161	0.808674	0.966435	-0.0492556	insig
XMW1432	C7H12	2,4-Dimethyl 1,4-pentadiene	Hydrocarbons	4161-65-3	-	29204.4	60399.3	35488.8	38051.4	33859.7	41522.8	0.103864	0.72614	0.9068	-0.141143	insig
XMW0279	C7H14O	E-1-Methoxy-4-hexene	Hydrocarbons	134777-60-9	-	152622	322794	189196	200322	180526	209461	0.153373	0.680972	0.8882	-0.171044	insig
XMW0100	C11H24	Octane, 5-ethyl-2-methyl-	Hydrocarbons	62016-18-6	-	53479.3	70097.4	72431	74229.6	83842.8	92591.1	1.02844	0.0854765	1.27885	0.354842	insig
XMW0894	C9H20	Hexane, 3-ethyl-2-methyl-	Hydrocarbons	16789-46-1	-	176343	297910	208173	239463	210066	251103	0.250643	0.886523	1.02668	0.0379822	insig
XMW0159	C16H34	2,6,10-Trimethyltridecane	Hydrocarbons	3891-99-4	-	4077.18	5281.53	7169.02	5018.9	4681.69	4378.97	0.459355	0.461714	0.851875	-0.231286	insig
KMW0642	C16H34	Hexadecane	Hydrocarbons	544-76-3	alkane	4449.87	5842.55	7051.82	8085.31	7455.11	7477.17	1.03139	0.119656	1.3271	0.40828	insig
WMW0222	C12H24	1-Dodecene	Hydrocarbons	112-41-4	-	562419	473451	568707	655266	645809	690364	1.16245	0.0363922	1.2411	0.311618	insig
XMW1337	C13H28	Nonane, 3-methyl-5-propyl-	Hydrocarbons	31081-18-2	-	87028.5	71287.3	88331.7	102226	104957	105163	1.15052	0.0534515	1.26637	0.340695	insig
XMW0194	C6H10O	7-Oxabicyclo[4.1.0]heptane	Hydrocarbons	286-20-4	-	1.91682e+06	2.17927e+06	1.73373e+06	1.47786e+06	1.81395e+06	1.9461e+06	0.6112	0.358263	0.898466	-0.154463	insig
XMW1114	C8H16	1-Octene	Hydrocarbons	111-66-0	gasoline	162696	316017	198847	227693	190532	218533	0.0322989	0.799472	0.939782	-0.0896017	insig
XMW0099	C13H28	Decane, 2,3,5-trimethyl-	Hydrocarbons	62238-11-3	-	7279.35	7134.59	9433.14	7678.57	6900.3	8924.25	0.0102815	0.909908	0.985576	-0.0209611	insig
XMW0602	C13H28	Undecane, 5,7-dimethyl-	Hydrocarbons	17312-83-3	-	29750.1	22627.8	25194	25428.7	28188.1	29886.8	0.485264	0.47374	1.07647	0.106303	insig
XMW0403	C11H24	Nonane, 2,5-dimethyl-	Hydrocarbons	17302-27-1	-	10000.2	11125.2	11641.2	14067.8	11308	16336.4	1.00152	0.167657	1.27302	0.348251	insig
WMW0105	C11H20	1,7-Nonadiene, 4,8-dimethyl-	Hydrocarbons	62108-28-5	-	224286	240702	205174	200116	248683	287042	0.476371	0.486305	1.098	0.134884	insig
WMW0193	C8H18	Hexane, 2,3-dimethyl-	Hydrocarbons	584-94-1	-	45144.8	54823.3	48766.2	36351.6	33646.2	41317.4	1.13357	0.0279985	0.748416	-0.418087	insig
XMW0878	C7H10	1,4-Cyclohexadiene, 1-methyl-	Hydrocarbons	4313-57-9	-	16354.7	38729.1	32148.7	25637.3	24504.2	26842.1	0.0975059	0.658706	0.88251	-0.180316	insig
KMW0551	C14H30	Tetradecane	Hydrocarbons	629-59-4	mild, waxy	37023.6	40167.1	59294.1	43048.9	45388.4	46033.8	0.0716201	0.932264	0.985245	-0.0214451	insig
XMW0200	C15H32	Tetradecane, 4-methyl-	Hydrocarbons	25117-24-2	-	43578.7	38625.6	53381.7	73635.3	63768.2	69728.1	1.22255	0.0140787	1.52768	0.611339	insig
XMW0420	C13H28	Undecane, 2,9-dimethyl-	Hydrocarbons	17301-26-7	-	9576.61	10057.5	12909.7	10771.3	11665.4	12542.2	0.525757	0.53552	1.07483	0.104105	insig
D84	C9H20O2	Heptane, 1,1-dimethoxy-	Hydrocarbons	10032-05-0	green, privet, fruity, tropical, orange	9272.56	9128.04	9153.8	11615.8	11780.7	11380.2	1.32944	0.000739908	1.26211	0.335836	insig
XMW0775	C12H24	1-Undecene, 9-methyl-	Hydrocarbons	74630-41-4	-	18278.7	24607	22816.5	21863	24071.3	24433.9	0.539567	0.508184	1.07102	0.0989821	insig
XMW0367	C13H28	Undecane, 2,4-dimethyl-	Hydrocarbons	17312-80-0	-	4864.99	3415.51	6080.22	3592.74	4320.62	5399.6	0.189946	0.729293	0.92704	-0.109296	insig
XMW0371	C13H28	Nonane, 5-methyl-5-propyl-	Hydrocarbons	17312-75-3	-	6325.75	5186.14	5830.64	8688.25	5810.18	7935.03	0.920912	0.178198	1.29355	0.371338	insig
XMW0883	C9H16	1,5-Heptadiene, 2,6-dimethyl-	Hydrocarbons	6709-39-3	-	356869	582565	439749	486374	457501	545784	0.459618	0.64409	1.0801	0.111169	insig
XMW1300	C9H18	Cyclopentane, butyl-	Hydrocarbons	2040-95-1	-	71739.7	138592	164586	502744	322829	509570	1.25574	0.0206768	3.56116	1.83235	up
XMW1065	C11H24	Octane, 2,6,6-trimethyl-	Hydrocarbons	54166-32-4	-	5329.11	7135.87	5937.35	5596.82	6306.07	7606.24	0.354685	0.665971	1.06014	0.0842608	insig
XMW0884	C7H10O	5-Hexenal, 4-methylene-	Hydrocarbons	17844-21-2	-	29584.5	48693.9	33649.5	27990	30843.3	34983.9	0.544856	0.412513	0.838193	-0.254645	insig
WMW0099	C9H16	Cyclopentene, 1-butyl-	Hydrocarbons	2423-01-0	-	227922	448853	569449	1.04979e+06	682032	1.0595e+06	1.13083	0.0341124	2.23982	1.16338	up
XMW0724	C12H18	Albene	Hydrocarbons	38451-64-8	-	5.39231e+06	4.7817e+06	5.40586e+06	6.27601e+06	6.58376e+06	6.94211e+06	1.23775	0.00761063	1.27099	0.345955	insig
XMW0196	C11H24	Decane, 4-methyl-	Hydrocarbons	2847-72-5	Pungent	146968	133873	145667	167750	174986	184053	1.25334	0.00629693	1.23512	0.304651	insig
XMW0793	C12H18	1,7-Octadiene, 2,7-dimethyl-3,6-bis(methylene)-	Hydrocarbons	16714-60-6	-	15002.6	16099.6	18095.6	14823.7	15112	14620.7	0.84959	0.227555	0.905659	-0.14296	insig
WMW0145	C13H28	Undecane, 4,6-dimethyl-	Hydrocarbons	17312-82-2	-	182503	152902	211519	2.10277e+06	1.44213e+06	1.99129e+06	1.33613	0.0142564	10.1224	3.33948	up
XMW0794	C12H18	1,5-Cyclooctadiene, 3-(1-methyl-2-propenyl)-	Hydrocarbons	16538-88-8	-	149724	198242	190576	168615	178750	181259	0.0286946	0.849239	0.981582	-0.026819	insig
XMW1330	C13H28	Dodecane, 3-methyl-	Hydrocarbons	17312-57-1	-	41637.1	38325.3	50173	46359.5	43996.1	55153.1	0.678382	0.354475	1.11813	0.161092	insig
XMW0179	C15H32	Dodecane, 2,6,11-trimethyl-	Hydrocarbons	31295-56-4	-	42101.1	38519.7	50527.5	47145.5	43831.4	55150.1	0.664636	0.365523	1.11421	0.156024	insig
XMW0110	C14H30	Dodecane, 4,6-dimethyl-	Hydrocarbons	61141-72-8	-	14596.6	11349.9	11478.7	11619.5	13505.5	10294.2	0.390799	0.660961	0.946398	-0.0794813	insig
KMW0488	C13H28	Tridecane	Hydrocarbons	629-50-5	alkane	16001.7	14728.2	18457.7	13830.8	15334.9	16571.2	0.502164	0.446941	0.929847	-0.104934	insig
XMW0419	C15H32	Tetradecane, 2-methyl-	Hydrocarbons	1560-95-8	-	37370.5	33717.7	47547.4	64642.2	53267.9	60238.7	1.18686	0.0218218	1.50165	0.586545	insig
XMW0097	C14H22	1,5-Cycloundecadiene, 8,8-dimethyl-9-methylene-	Hydrocarbons	62338-54-9	-	998035	1.11775e+06	1.05662e+06	1.39252e+06	1.41489e+06	1.39415e+06	1.31637	0.00788649	1.32441	0.405347	insig
KMW0602	C15H32	Pentadecane	Hydrocarbons	629-62-9	waxy	24494.6	20719.7	26444.4	40898	35735.2	40051.4	1.27656	0.00296332	1.62834	0.7034	insig
XMW0260	C17H36	Hexadecane, 2-methyl-	Hydrocarbons	1560-92-5	-	2.82834e+06	2.64723e+06	2.64361e+06	6.32676e+06	5.46606e+06	5.87114e+06	1.33255	0.00412291	2.17558	1.1214	up
NMW0287	C17H28	1,8,11,14-Heptadecatetraene, (Z,Z,Z)-	Hydrocarbons	10482-53-8	costus	4466.26	2922.44	3810.89	8701.31	6754.95	7968.05	1.24631	0.00570005	2.09153	1.06456	up
XMW1036	C16H24	Cyclobuta[1,2:3,4]dicyclooctene, 1,2,5,6,6a,6b,7,8,11,12,12a,12b-dodecahydro-, (6a.alpha.,6b.beta.,12a.alpha.,12b.beta.)-	Hydrocarbons	61277-44-9	-	316354	290980	305535	729065	624024	674103	1.3325	0.00458528	2.22068	1.151	up
KMW0683	C17H36	Heptadecane	Hydrocarbons	629-78-7	alkane	59797	56401.6	54719.8	171351	133226	152895	1.32824	0.011864	2.67655	1.42037	up
KMW0046	C6H12O	2-Hexanone	Ketone	591-78-6	fruity, fungal, meaty, buttery	101107	229178	129692	143940	129095	151943	0.00635908	0.793604	0.923911	-0.114175	insig
KMW0067	C6H10O	3-Penten-2-one, 4-methyl-	Ketone	141-79-7	pungent, earthy, vegetable, acrylic	34617.7	63642.7	41657.5	47993.5	48136	51856.6	0.362876	0.788486	1.05766	0.0808803	insig
XMW0713	C7H10O	2-Cyclohexen-1-one, 3-methyl-	Ketone	1193-18-6	nut, caramel, phenolic, cherry	1.26498e+07	1.14686e+07	1.25829e+07	1.37167e+07	1.40809e+07	1.57076e+07	1.14882	0.0442505	1.18539	0.24536	insig
XMW1325	C11H22O	4-Undecanone	Ketone	14476-37-0	fruity	18798.3	17032.8	24341.4	19808.7	20636.8	23952	0.435045	0.615727	1.07021	0.0978986	insig
XMW0085	C6H10O	1-Propanone, 1-cyclopropyl-	Ketone	6704-19-4	-	87426.6	98307.1	92770.3	83748.2	76711.3	94116.1	0.692811	0.263964	0.914083	-0.129604	insig
XMW0637	C7H12O	Cyclobutanone, 2,2,3-trimethyl-	Ketone	1449-49-6	-	116271	193151	145947	153457	150325	178964	0.378699	0.733843	1.06012	0.0842313	insig
XMW0276	C7H12O	4-Hexen-3-one, 5-methyl-	Ketone	13905-10-7	-	24053.1	25583.6	26345.3	28161	32505.8	27899.6	1.06725	0.0897552	1.16562	0.2211	insig
KMW0176	C8H14O	5-Hepten-2-one, 6-methyl-	Ketone	110-93-0	herby, green, citrus, musty, lemongrass	116395	146923	167786	198299	214458	238600	1.19833	0.0199398	1.5109	0.595412	insig
XMW1218	C10H20O2	2-Nonanone, 3-(hydroxymethyl)-	Ketone	67801-33-6	fresh, sweet, green, weedy, earthy, herbal	166657	150402	194497	307457	308976	324578	1.30756	0.00309528	1.83951	0.87932	insig
XMW0553	C10H10O3	2-Acetoxyacetophenone	Ketone	7250-94-4	-	7052.39	7927.27	6229.46	5537.87	6065.47	5855.95	1.06657	0.114909	0.823197	-0.28069	insig
XMW1465	C10H16O2	7-Oxabicyclo[4.1.0]heptan-2-one, 6-methyl-3-(1-methylethyl)-	Ketone	5286-38-4	-	542545	465365	537445	724167	714430	729817	1.2822	0.0120372	1.40318	0.488701	insig
KMW0078	C9H16O	8-Nonen-2-one	Ketone	5009-32-5	fruity, baked	15612.3	14124.1	15372.1	17868.6	20288.9	22737.7	1.19604	0.0529422	1.34997	0.432931	insig
XMW0917	C9H16O	3-Nonen-5-one	Ketone	82456-34-6	-	989657	942899	895467	1.0778e+06	1.09374e+06	1.22212e+06	1.18179	0.0334091	1.20001	0.263049	insig
XMW1256	C13H20O	2-Butanone, 4-(2,6,6-trimethyl-1,3-cyclohexadien-1-yl)-	Ketone	20483-36-7	floral	16016.7	22804.4	18394.5	8675.43	9957.07	8654.62	1.27721	0.0326332	0.476918	-1.06819	down
KMW0736	C9H10O3	Apocynin	Ketone	498-02-2	faint, sweet, vanillin	90159.5	85982.5	87831.9	127379	131880	129429	1.33202	2.06431e-05	1.47245	0.558219	insig
XMW0029	C4H6O2	2-Oxetanone, 4-methyl-	Ketone	3068-88-0	-	245593	283376	237372	261409	253297	312972	0.586376	0.4358	1.08004	0.111082	insig
WMW0205	C8H14O2	2,5-Octanedione	Ketone	3214-41-3	-	48476	63869	56026	47191.6	53109.6	67419	0.0105162	0.978333	0.996134	-0.00558775	insig
XMW0486	C9H16O	Cyclohexanone, 2,2,6-trimethyl-	Ketone	2408-37-9	pungent, thujone, labdanum, honey, cistus	121802	134080	149929	104720	149514	150872	0.0405875	0.989941	0.998262	-0.00250963	insig
XMW0949	C10H18O	1-Decen-3-one	Ketone	56606-79-2	-	4850.9	7756.07	5712.76	5528.06	4134.27	5622.82	0.5472	0.377743	0.834354	-0.261268	insig
XMW0926	C10H12O	Ethanone, 1-(2,4-dimethylphenyl)-	Ketone	89-74-7	floral, woody, sweet, mimosa, minty	10027.7	15250.2	14546.2	11922.6	14890.4	16351.5	0.405512	0.624016	1.08388	0.116201	insig
KMW0170	C8H14O	1-Octen-3-one	Ketone	4312-99-6	mushroom	19697	28062	18899.4	20521	27090	33854	0.636516	0.369071	1.22213	0.289393	insig
KMW0233	C8H8O	Acetophenone	Ketone	98-86-2	sweet, pungent, hawthorn, mimosa, almond, acacia	54817.8	60381.1	51600	44460.5	42781.6	51935.8	1.01173	0.0734415	0.834405	-0.26118	insig
XMW1442	C10H18O	Ketone, methyl 2,2,3-trimethylcyclopentyl	Ketone	17983-22-1	-	962678	878043	1097404	1.6521e+06	1.66357e+06	1.82883e+06	1.3072	0.00106864	1.75095	0.808137	insig
XMW0909	C10H14O	2,6,6-Trimethylbicyclo[3.2.0]hept-2-en-7-one	Ketone	4613-37-0	-	152712	145454	186403	298794	305755	335016	1.31134	0.000898725	1.93897	0.955292	insig
D286	C9H14O	Bicyclo[3.1.1]heptan-2-one, 6,6-dimethyl-	Ketone	24903-95-5	-	5020.96	5505.25	4773.72	5822.81	4569.51	6109.17	0.491778	0.500524	1.07853	0.109071	insig
XMW0068	C11H18O	2,7-Nonadien-5-one, 4,6-dimethyl-	Ketone	74630-80-1	-	11626.7	15633.2	15151.2	14582.1	15311.4	15731.8	0.575423	0.489073	1.07579	0.105395	insig
D376	C10H14O	(Z)-2,6-Dimethylocta-2,5,7-trien-4-one	Ketone	33746-71-3	-	26077.7	34468.8	34172.1	35150.9	35438.8	38115.7	0.868413	0.226162	1.14767	0.198703	insig
D290	C10H12O	2-Butanone, 4-phenyl-	Ketone	2550-26-7	floral, balsam	111157	88168.7	81925.8	73431.7	100337	93286.2	0.311938	0.713511	0.949524	-0.0747233	insig
w40	C12H22O2	6,7-Dodecanedione	Ketone	13757-90-9	-	11914.5	15207.7	17160.2	12733.3	13178.5	16416.8	0.131375	0.752807	0.955876	-0.065105	insig
XMW0156	C15H26O	Spiro[4.5]decan-7-one, 1,8-dimethyl-4-(1-methylethyl)-	Ketone	39510-26-4	-	1.46942e+06	1.37104e+06	1.39323e+06	3.19015e+06	2.73507e+06	2.9202e+06	1.33087	0.00537293	2.0893	1.06302	up
NMW0290	C10H12O4	Xanthoxylin	Ketone	90-24-4	borneol, camphor	37421.3	34082.6	34647.8	87620.2	74578.4	80563.8	1.33041	0.00429877	2.28694	1.19342	up
KMW0182	C9H14O	Furan, 2-pentyl-	Heterocyclic compound	3777-69-3	fruity, green, earthy, beany, vegetable, metallic	87591.5	179627	223885	521221	334687	545668	1.19579	0.0253613	2.85393	1.51295	up
XMW1309	C8H12N2	Pyrazine, tetramethyl-	Heterocyclic compound	1124-11-4	nutty, musty, chocolate, coffee, cocoa, brown, lard, burnt	167379	141170	171356	175116	191203	199054	1.00849	0.078537	1.17809	0.236452	insig
XMW0225	C4H8OS	Thiirane, (methoxymethyl)-	Heterocyclic compound	19858-14-1	-	14113.8	17868	13810.9	10740.1	12844.6	15460.8	0.673965	0.29967	0.852657	-0.229963	insig
WMW0081	C9H12O	cis-2-(2-Pentenyl)furan	Heterocyclic compound	70424-13-4	-	45369.1	69255.5	64164.2	61894.5	57751	68286.7	0.370995	0.727581	1.05114	0.0719553	insig
XMW0115	C4H9NO	5-Methyloxazolidine	Heterocyclic compound	58328-22-6	-	82559.7	175249	99234.8	107977	88332.2	102823	0.305319	0.570942	0.837804	-0.255315	insig
XMW0149	C5H10N2	1H-Pyrazole, 4,5-dihydro-5,5-dimethyl-	Heterocyclic compound	4320-85-8	-	36640.5	45668.7	45268.1	60906.1	62070.5	71054.8	1.2687	0.00717726	1.52089	0.604918	insig
KMW0278	C6H6OS	Ethanone, 1-(2-thienyl)-	Heterocyclic compound	88-15-3	sulfurous, nutty, hazelnut, walnut	55746.8	48790.8	63881.8	95354.7	96197.5	108742	1.29157	0.00202061	1.78301	0.834318	insig
D81	C9H12O3	2-Furanpropanoic acid, ethyl ester	Heterocyclic compound	10031-90-0	pineapple, fruity, spicy, jammy	97085.1	85050.3	102150	121904	115675	125349	1.21458	0.0184724	1.27663	0.352343	insig
XMW1239	C12H24O2	1,3-Dioxepane, 2-heptyl-	Heterocyclic compound	61732-92-1	-	11067.5	13369.3	12326	16465.9	18416.4	16876.1	1.26437	0.00516965	1.4079	0.493545	insig
WMW0045	C5H8O	Furan, 2,3-dihydro-4-methyl-	Heterocyclic compound	34314-83-5	-	98585	107402	99545.7	93130.9	99344.2	113696	0.0348085	0.976792	1.00209	0.00301013	insig
XMW0585	C6H9NO3	5-Isoxazolecarboxylic acid, 4,5-dihydro-5-methyl-, methyl ester, (R)-	Heterocyclic compound	64018-42-4	-	26500.9	29273.7	24434.8	21980.4	28440.4	31735.2	0.092794	0.852196	1.02427	0.0345961	insig
NMW0031	C8H15NO	Hygrine	Heterocyclic compound	496-49-1	-	273615	246209	319119	481851	485231	523706	1.30072	0.00204085	1.77698	0.82943	insig
XMW0914	C5H6N2O	Ethanone, 1-(1H-pyrazol-4-yl)-	Heterocyclic compound	25016-16-4	-	11579.7	17994.1	15434.4	14464.7	13906.9	13578.7	0.223803	0.640591	0.932059	-0.101507	insig
D188	C5H5N3O	Pyrazinamide	Heterocyclic compound	98-96-4	-	465247	369690	449080	563856	578886	601886	1.2019	0.0238778	1.35873	0.442256	insig
XMW0103	C5H6S	Thiophene, 3-methyl-	Heterocyclic compound	616-44-4	fatty, winey	2525.83	4232.34	2841.53	4883.79	3562.84	4126.96	0.871123	0.207828	1.30979	0.389336	insig
KMW0069	C4H8S	Thiophene, tetrahydro-	Heterocyclic compound	110-01-0	cabbage	9037.74	7031.54	6201.36	4388.58	6030.94	5966.69	0.983638	0.133477	0.735776	-0.442661	insig
XMW0310	C6H12O2	2H-Pyran-2-methanol, tetrahydro-	Heterocyclic compound	100-72-1	-	11715.2	11863.9	11780.1	21008.4	19287.4	25506.4	1.31029	0.0317374	1.86096	0.896047	insig
XMW1385	C6H7N3	3-Imidazol-1-ylpropanenitrile	Heterocyclic compound	23996-53-4	-	690229	580682	652265	764564	827019	840938	1.18727	0.0156498	1.26485	0.338962	insig
NMW0033	C5H5NO	2(1H)-Pyridinone	Heterocyclic compound	142-08-5	-	1.13427e+06	1.07055e+06	1.31909e+06	1.93219e+06	1.94246e+06	2.13234e+06	1.30825	0.00120745	1.70464	0.76947	insig
XMW1202	C6H6O2S	Ethanone, 1-(4-hydroxy-3-thienyl)-	Heterocyclic compound	5556-16-1	-	5328.14	4326.23	5442.28	5177.33	5650.92	5834.29	0.702728	0.284791	1.10373	0.142381	insig
D191	C10H14O2	2-Hexanoylfuran	Heterocyclic compound	14360-50-0	sweet, fruity, ketone, green, apricot, peach	29885	52518	44523	36186	36851	39817	0.290308	0.554007	0.889132	-0.16953	insig
NMW0747	C4H5N	Pyrrole	Heterocyclic compound	109-97-7	sweet, warm, nutty, ethereal	400735	454495	427757	347985	312926	424852	0.846896	0.174735	0.846278	-0.240797	insig
D335	C8H12N2	Pyrazine, (2-methylpropyl)-	Heterocyclic compound	29460-92-2	green, vegetable, fruity	77930.2	64349.1	75925.3	85779.5	91053.9	95721.2	1.13969	0.0295938	1.24908	0.320864	insig
XMW0714	C6H7NO	3-Acetyl-1H-pyrroline	Heterocyclic compound	1072-82-8	Roast	49448.6	38860	43134.4	52510	51600.7	55096.2	1.0585	0.0823423	1.21122	0.276464	insig
XMW0483	C5H5NO	1H-Pyrrole-2-carboxAldehyde	Heterocyclic compound	1003-29-8	musty, beefy, coffee	193266	211861	179283	179529	222557	263347	0.611509	0.385487	1.13864	0.187312	insig
KMW0499	C4H5NS	4-Methylthiazole	Heterocyclic compound	693-95-8	nutty, green, vegetable, tomato	1.03012e+06	882303	969437	1.044e+06	1.07458e+06	1.13743e+06	1.01468	0.081714	1.12983	0.176107	insig
NMW0212	C8H7NO	2H-Indol-2-one, 1,3-dihydro-	Heterocyclic compound	59-48-3	-	68954.7	78190.1	70150	97230.6	95637.3	95991	1.30287	0.0126475	1.32934	0.410711	insig
XMW0671	C5H10N2	1,7-Diazabicyclo[2.2.0]heptane	Heterocyclic compound	279-42-5	-	36601.4	69423.3	89250.4	171991	108675	174115	1.14697	0.0353761	2.32893	1.21967	up
D196	C3H3NS	Thiazole	Heterocyclic compound	288-47-1	pyridine, nutty, meaty	88883.5	104541	83833.4	67447	82129.1	87221.1	0.81695	0.192168	0.854068	-0.227577	insig
XMW1448	C10H16O	3,6-Dimethyl-2,3,3a,4,5,7a-hexahydrobenzofuran	Heterocyclic compound	70786-44-6	herbal, dill	7938.84	7215.85	8794.13	10128	10403.3	10796.6	1.23334	0.0200646	1.30812	0.38749	insig
XMW0412	C8H10O2	3-Acetyl-2,5-dimethyl furan	Heterocyclic compound	10599-70-9	sweet, musty, nutty, earthy, cocoa, corn, leather	145870	129733	162848	227612	235182	256509	1.29149	0.00198468	1.64056	0.714188	insig
KMW0231	C6H8O3	Furaneol	Heterocyclic compound	3658-77-3	sweet, cotton, candy, caramel, strawberry, sugar	6.81283e+06	6.19821e+06	6.79983e+06	7.69513e+06	8.16429e+06	8.55778e+06	1.23601	0.00971836	1.23252	0.301606	insig
XMW1290	C6H10N2O	3-n-Propyl-2-pyrazolin-5-one	Heterocyclic compound	29211-70-9	-	46130.5	51614.3	50600.6	49277.5	47540.4	53238.6	0.236845	0.82263	1.01153	0.0165461	insig
XMW1286	C4H6N2O	1H-Imidazole-4-methanol	Heterocyclic compound	822-55-9	-	25202.4	21638.7	22327.1	27832.1	26188.5	28838.7	1.14212	0.0317409	1.19794	0.260553	insig
KMW0266	C5H6S2	2-Thiophenemethanethiol	Heterocyclic compound	6258-63-5	roast, coffee, fishy	104015	78163	87107	57577	56749	60320	1.2617	0.050598	0.648555	-0.6247	insig
KMW0264	C8H12N2	Pyrazine, 3-ethyl-2,5-dimethyl-	Heterocyclic compound	13360-65-1	potato, cocoa, roasted, nutty	7886.85	7718.64	6489.35	6209.49	6297.88	7345.65	0.731728	0.263691	0.898536	-0.154352	insig
XMW0445	C7H10O2	6-Ethyl-5,6-dihydro-2H-pyran-2-one	Heterocyclic compound	19895-35-3	-	681224	577888	646234	765011	794634	834883	1.20204	0.0150768	1.25674	0.329688	insig
NMW0036	C6H9NO	1-ethenyl-2-Pyrrolidinone	Heterocyclic compound	88-12-0	-	76168.6	64829.6	56467.2	9	9	9	1.34335	0.00744071	0.000136733	-12.8364	down
XMW0663	C9H16N2	3,5-Dimethyl-1-butylpyrazole	Heterocyclic compound	2655-37-0	-	27466.4	24908.3	31094.6	31923.4	31970.4	35095.7	1.05396	0.0827299	1.18594	0.246031	insig
KMW0383	C7H10O3	2(5H)-Furanone, 5-ethyl-3-hydroxy-4-methyl-	Heterocyclic compound	698-10-2	sweet, fruity, caramellic, maple, fenugreek, brown, sugar, nutty, chicory, praline, butterscotch	2.72709e+06	2.17662e+06	2.61455e+06	3.36572e+06	3.20051e+06	3.37502e+06	1.18995	0.0302538	1.32228	0.403027	insig
NMW0076	C8H13NO	Tropinone	Heterocyclic compound	532-24-1	-	9871.16	4823.95	8766.58	39303.4	28287.1	37444.3	1.27601	0.00689126	4.47687	2.16249	up
XMW1424	C2H3N3	1H-1,2,3-Triazole	Heterocyclic compound	288-36-8	-	168029	336258	402606	1.26077e+06	817310	1.26314e+06	1.25558	0.0178756	3.68425	1.88137	up
XMW1454	C6H6O3	Isomaltol	Heterocyclic compound	3420-59-5	burnt, caramellic, fruity	41005	47514.1	55531	69011.2	75391	83390.4	1.24967	0.00916204	1.58134	0.661151	insig
XMW0910	C5H6N2O	1H-Imidazole, 1-acetyl-	Heterocyclic compound	2466-76-4	-	300860	597977	766607	1.41099e+06	917323	1.41645e+06	1.12865	0.0335539	2.24851	1.16897	up
XMW0767	C9H16O2	2-Furanmethanol, 5-ethenyltetrahydro-.alpha.,5-dimethyl-	Heterocyclic compound	104188-13-8	-	1.98759e+06	1.66545e+06	1.84229e+06	2.18734e+06	2.13089e+06	2.29903e+06	1.14313	0.0373177	1.20416	0.268026	insig
D364	C7H10N2O	2-Ethoxy-3-methylpyrazine	Heterocyclic compound	32737-14-7	hazelnut, roasted, almonds, pineapple, earthy	412567	366838	398256	450607	460253	493814	1.19516	0.0158586	1.19277	0.254312	insig
KMW0274	C6H6O3	Maltol	Heterocyclic compound	118-71-8	sweet, caramel	20814.4	22993.9	23622.3	40658.9	41719.4	48135	1.32995	0.00648898	1.93552	0.952722	insig
WMW0176	C6H10O2	2H-Pyran-2-one, tetrahydro-6-methyl-	Heterocyclic compound	823-22-3	Creamy, fruity, coconut	99237.8	91573.6	118241	180896	180631	195765	1.30443	0.00190622	1.80323	0.850581	insig
XMW0168	C8H12S	3-Butylthiophene	Heterocyclic compound	34722-01-5	-	422448	399843	490143	748408	750843	820313	1.3148	0.000801353	1.76738	0.821609	insig
XMW1429	C4H7N3O	1-(2-Hydroxyethyl)-1,2,4-triazole	Heterocyclic compound	3273-14-1	-	270221	245980	310861	477295	480003	525441	1.3079	0.00103182	1.79278	0.842198	insig
XMW0644	C6H10N2	1H-Imidazole, 2-propyl-	Heterocyclic compound	50995-95-4	-	778845	732590	939896	1.39268e+06	1.41883e+06	1.53175e+06	1.30212	0.00196078	1.77179	0.82521	insig
XMW0606	C9H18O2	1,3-Dioxolane, 2-butyl-2-ethyl-	Heterocyclic compound	935-49-9	-	58117.3	49699.2	41073.2	2411.92	1925.77	2240.56	1.34018	0.010539	0.044182	-4.5004	down
XMW1311	C7H6O2	2-Propenal, 3-(2-furanyl)-	Heterocyclic compound	623-30-3	green, grassy, fruity, spicy, vanilla, nutty, woody, cinnamon	19843	19362	17184	16202	15313.5	15511	1.20156	0.0508058	0.833965	-0.261941	insig
NMW0059	C5H6N2	4-Aminopyridine	Heterocyclic compound	504-24-5	-	1.16483e+06	983585	1.16518e+06	1.34098e+06	1.41752e+06	1.47908e+06	1.18992	0.0177966	1.27884	0.354837	insig
KMW0351	C9H14N2	Pyrazine, 2,3-diethyl-5-methyl-	Heterocyclic compound	18138-04-0	musty, nut, skin, earthy, roasted, hazelnut, toasted, potato, dusty, foliage, vegetable	24628.3	35441.5	29080	22867.4	21138.6	21937.3	1.04793	0.129256	0.73969	-0.435007	insig
KMW0297	C10H18O2	trans-Linalool oxide (furanoid)	Heterocyclic compound	34995-77-2	floral	101507	90396	114735	174961	176616	198236	1.30241	0.00142307	1.79304	0.842405	insig
XMW0492	C6H9NO2	2,5-Pyrrolidinedione, 1-ethyl-	Heterocyclic compound	2314-78-5	-	63220.9	54343.3	65544.2	78457	77334.9	83187	1.22214	0.0165806	1.30512	0.384185	insig
XMW0223	C7H9NO2	1H-Pyrrole-2,5-dione, 3-ethyl-4-methyl-	Heterocyclic compound	20189-42-8	-	830969	1.10239e+06	920052	955951	848057	903525	0.288019	0.615919	0.948875	-0.0757097	insig
D359	C10H16N2	Pyrazine, 2,3-dimethyl-5-(1-methylpropyl)-	Heterocyclic compound	32263-00-6	marine, burnt, roasted	6552	7880	8250	7111	7429	7575.67	0.130319	0.753502	0.975032	-0.0364789	insig
XMW0702	C9H7NS	2-(3-Thienyl)pyridine	Heterocyclic compound	21298-55-5	-	2699.18	2193.64	2105.56	2642.42	3244.89	3783.85	1.02942	0.0956531	1.38192	0.466669	insig
KMW0539	C6H8O2	2(5H)-Furanone, 5-ethyl-	Heterocyclic compound	2407-43-4	spice	211313	211268	181460	163072	177183	200521	0.778166	0.227097	0.895265	-0.159613	insig
D274	C10H8O2	2H-1-Benzopyran-2-one, 3-methyl-	Heterocyclic compound	2445-82-1	-	281229	351152	332291	409163	368524	404237	1.13058	0.0527028	1.22521	0.293028	insig
NMW0210	C8H7NO3	Furo[3,4-c]pyridin-1(3H)-one, 7-hydroxy-6-methyl-	Heterocyclic compound	4753-19-9	-	286519	273440	264120	412035	424480	415222	1.32486	0.000215499	1.51895	0.603076	insig
GMW0039	C5H4O3	2-Furancarboxylic acid	Heterocyclic compound	88-14-2	acidic, caramellic, earthy	19269.2	18136.5	22719	32879.9	32837.9	38392.6	1.29546	0.00404028	1.73158	0.792085	insig
D389	C12H20O2	(S)-3,3,6-Trimethylhepta-1,5-dien-4-yl acetate	Ester	3465-88-1	-	267551	227803	257387	290670	313716	329112	1.16161	0.0212116	1.24013	0.310494	insig
XMW0887	C8H16O2	Butanoic acid, 2-methyl-, propyl ester	Ester	37064-20-3	winey, fruity, apple, pineapple	46924.1	78170.2	48001.9	48438.2	41927.3	48857.1	0.611208	0.385605	0.804308	-0.314181	insig
NMW0016	C8H14O2	Acetic acid, cyclohexyl ester	Ester	622-45-7	fruity, sweet, musty, ethereal	35436.3	28789.5	36870	43272.5	47016.9	51520.6	1.18188	0.0170594	1.40273	0.488237	insig
KMW0568	C10H18O2	2H-Pyran-2-one, tetrahydro-6-pentyl-	Ester	705-86-2	creamy, coconut, fruity	5549.57	4580.37	5690.69	8354.18	7147.79	8958.87	1.23889	0.0148604	1.54614	0.628667	insig
XMW0298	C5H10O3	Ethanol, 2-methoxy-, acetate	Ester	110-49-6	-	177761	201120	184588	156546	140827	190881	0.774188	0.227143	0.866514	-0.206705	insig
XMW1240	C11H22O2	Hexanoic acid, 2-methylbutyl ester	Ester	2601-13-0	ethereal	206705	164527	206104	266751	262816	278460	1.21645	0.0222801	1.39958	0.484992	insig
KMW0591	C14H24O2	Butanoic acid, 1,7,7-trimethylbicyclo[2.2.1]hept-2-yl ester, endo-	Ester	13109-70-1	herbal, woody	68341	88712.6	88502.7	88525.1	86982.6	84457.7	0.511644	0.552574	1.05868	0.0822663	insig
w32	C9H18O2	Acetic acid, heptyl ester	Ester	112-06-1	fruity, green, sweet	31482.1	29464.8	23875.7	35834	31866	49166	0.965949	0.166951	1.37777	0.462335	insig
KMW0558	C14H24O2	1,5-Dimethyl-1-vinyl-4-hexenyl butyrate	Ester	78-36-4	bergamot, fruity, banana, berry	180251	277360	203226	95279.9	102410	97871.5	1.26468	0.0526539	0.447252	-1.16084	down
KMW0204	C8H16O2	Acetic acid, hexyl ester	Ester	142-92-7	fruity, green, apple, banana, sweet	47637.8	61265.7	51326.7	62464.1	64271.5	75233.2	1.07932	0.0711311	1.26049	0.333987	insig
KMW0449	C11H18O2	Bicyclo[2.2.1]heptan-2-ol, 1,7,7-trimethyl-, formate, endo-	Ester	7492-41-3	green, earthy, herbal, balsam, pine	142233	203322	189786	160328	164236	172990	0.299321	0.569137	0.929417	-0.105602	insig
KMW0061	C6H12O2	Isobutyl acetate	Ester	110-19-0	sweet, fruity, ethereal, banana, tropical	1.48794e+06	1.43583e+06	1.5747e+06	1.60842e+06	1.66162e+06	1.87695e+06	1.06568	0.101669	1.14417	0.194297	insig
XMW1195	C6H11NO3	Butanoic acid, 3-methyl-3-nitroso-, methyl ester	Ester	49680-44-6	-	115598	95303.3	105598	109462	106487	124557	0.597205	0.379244	1.07585	0.105478	insig
XMW1209	C9H18O2	Propanoic acid, 2-methyl-, 2-methylbutyl ester	Ester	2445-69-4	fruity, ethereal, tropical, banana	11443.9	10930.1	11870.3	16952.1	13469.7	17699.4	1.21122	0.0654404	1.40523	0.49081	insig
XMW0495	C6H8O2	Dehydromevalonic lactone	Ester	2381-87-5	-	1.38738e+06	1.23968e+06	1.34173e+06	1.6558e+06	1.68768e+06	1.75754e+06	1.28014	0.00319919	1.28528	0.362087	insig
KMW0366	C10H18O2	Butanoic acid, 3-hexenyl ester, (Z)-	Ester	16491-36-4	fresh, green, apple, fruity, wine, metallic, buttery	53513.7	43671.2	57367.7	62290.1	61836	66374.5	1.05475	0.0856671	1.23259	0.301699	insig
XMW0933	C12H18O2	Bicyclo[3.1.1]hept-2-en-6-ol, 2,7,7-trimethyl-, acetate, [1S-(1.alpha.,5.alpha.,6.beta.)]-	Ester	50764-55-1	-	46926.6	39737.8	47778.5	71397.4	67034	68282.6	1.28774	0.00364895	1.53756	0.620642	insig
XMW0953	C11H14O2	Phenylacetic acid propyl ester	Ester	4606-15-9	sweet, honey, floral, apricot, rose	132310	153134	112866	68387.3	95207	86336	1.1792	0.0301219	0.627477	-0.672365	insig
XMW1129	C10H12O3	Ethyl mandelate	Ester	774-40-3	-	22020.3	33814.4	25853.9	10457.2	11766.2	13092.8	1.25516	0.0415231	0.432326	-1.20981	down
XMW1258	C15H24O3	Acetic acid, (4,6,8,9-tetramethyl-3-oxabicyclo[3.3.1]non-6-en-1-yl)methyl ester	Ester	309722-81-4	-	5283.82	4272.14	4547.49	6490.79	4837.65	6501.32	0.949177	0.140337	1.26421	0.338239	insig
XMW1308	C10H17F3O2	1-Octyl trifluoroacetate	Ester	2561-21-9	-	75524.2	94712.3	92613.4	79406.5	75582.6	87540.6	0.491164	0.401863	0.922693	-0.116078	insig
D240	C10H20O2	Propanoic acid, 2,2-dimethyl-, pentyl ester	Ester	2313-68-0	-	36342	47799	38479	35712	36802	41641	0.394453	0.527651	0.930966	-0.1032	insig
WMW0106	C11H20O2	6-Nonen-1-ol, acetate, (Z)-	Ester	76238-22-7	melon, honeydew, cantaloupe, green, tropical, pear, kiwi, metallic	7020.71	8014.85	10834.3	5774.2	6350.89	5310.52	1.07216	0.124928	0.673974	-0.569235	insig
D125	C12H16O2	Benzeneacetic acid, 2-methylpropyl ester	Ester	102-13-6	sweet, floral, honey, chocolate, amber	6002.17	6342.37	6137.09	5892.48	6613.65	5954.52	0.0638967	0.979703	0.998865	-0.00163823	insig
NMW0743	C5H10O2	Formic acid butyl ester	Ester	592-84-7	fruity, plum, rum, brandy	487206	517205	433696	448073	459874	537980	0.0604156	0.947726	1.00544	0.00782326	insig
D403	C13H18O2	Benzeneacetic acid, 4-(1,1-dimethylethyl)-, methyl ester	Ester	3549-23-3	dairy, buttermilk, leafy, creamy, green, waxy, fatty, hyacinth, melon, rind, rubbery	45720.5	62605.4	53299.1	58345.2	58650.9	55513.6	0.529756	0.537178	1.06735	0.0940277	insig
w43	C6H10O2	2-Oxepanone	Ester	502-44-3	-	216652	207020	207485	238239	241669	255118	1.2713	0.00801655	1.16457	0.219796	insig
XMW1305	C9H18O2	Ethyl 5-methylhexanoate	Ester	10236-10-9	-	14991.5	14440.4	16173.2	17746.8	18608.4	19999	1.2348	0.0142473	1.2357	0.30533	insig
KMW0267	C8H8O2	Benzoic acid, methyl ester	Ester	93-58-3	phenolic, wintergreen, almond, floral, canga	31428.6	31406.6	41310.2	70572.1	73414.2	79921.4	1.31164	0.000864525	2.14995	1.10431	up
D271	C9H18O2	Propanoic acid, hexyl ester	Ester	2445-76-3	pear, green, fruity, musty, rotting, fruit	36213.7	51089.5	45006.5	30809.7	30303.1	36189.2	1.02285	0.0977332	0.735411	-0.443377	insig
D272	C10H20O2	Butanoic acid, 3-methyl-, 2-methylbutyl ester	Ester	2445-77-4	herbal, fruity, earthy, cheese, apple, green	58507.2	68509.9	61963.9	51845.1	47290.1	49259.4	1.20635	0.0285223	0.785236	-0.348802	insig
NMW0784	C7H12O2	Ethyl tiglate	Ester	5837-78-5	sweet, fruity, tutti-frutti, tropical, berry, floral, caramel	5754	11239	12260	21720.4	14451	21778	1.11219	0.040685	1.98097	0.98621	insig
WMW0109	C8H16O2	Propanoic acid, 2-methyl-, 2-methylpropyl ester	Ester	97-85-8	ethereal, fruity, tropical, fruit, pineapple, grape, skin, banana	27835	52165	25491	12840	10757	12894	1.20583	0.113386	0.345916	-1.53151	down
NMW0782	C7H12O2	2-Butenoic acid, 2-methyl-, ethyl ester	Ester	55514-48-2	-	43317	87426.6	111330	204644	132904	203351	1.12402	0.0337409	2.23444	1.15991	up
XMW1192	C6H9ClO2	2-Propenoic acid, 2-methyl-, 2-chloroethyl ester	Ester	1888-94-4	-	136102	136785	153725	185007	192467	200002	1.29757	0.00291804	1.35363	0.436838	insig
XMW0299	C8H16O2	Butanoic acid, butyl ester	Ester	109-21-7	fruity, banana, pineapple, green, cherry, tropical fruit, ripe fruit, juicy fruit	22237.1	23027.8	21026.6	35198.9	31306.4	39376.6	1.29693	0.02421	1.59721	0.675558	insig
D269	C9H18O2	Butanoic acid, 2-methyl-, 2-methylpropyl ester	Ester	2445-67-2	sweet, fruity	36782.8	36431.8	35047.6	59108.5	52397.6	65729.7	1.30627	0.0250855	1.6371	0.71114	insig
D417	C8H14O2	3-Hexen-1-ol, acetate, (E)-	Ester	3681-82-1	sharp, fruity, green, cortex, hyacinth, narcissus, rummy, unripe, banana, pear	58794.8	74280.3	59769.1	49774.8	48966.1	73073.6	0.472583	0.502465	0.89095	-0.166583	insig
KMW0196	C8H14O2	3-Hexen-1-ol, acetate, (Z)-	Ester	3681-71-8	fresh, green, sweet, fruity, banana, apple, grassy	306103	339618	281338	283345	357704	414647	0.602064	0.384357	1.13876	0.187462	insig
XMW1227	C9H14O2	(E)-2-Methylbut-2-en-1-yl methacrylate	Ester	88142-95-4	-	108906	88019.7	107794	116541	123269	130377	1.05302	0.063722	1.21485	0.280774	insig
XMW1067	C9H16O2	Butanoic acid, 2-pentenyl ester, (Z)-	Ester	42125-13-3	-	598026	590224	693579	960753	989855	1.0711e+06	1.31109	0.0012564	1.60573	0.68323	insig
D133	C11H22O2	4-Heptanol, 2,6-dimethyl-, acetate	Ester	10250-45-0	herbal, rhubarb, floral, lilac, banana	389445	324251	370202	404106	448044	472254	1.08299	0.0448097	1.22189	0.289113	insig
XMW1219	C9H16O2	2-Butenoic acid, 2-methyl-, 2-methylpropyl ester, (E)-	Ester	61692-84-0	herbal, pungent	1.1132e+06	1.01099e+06	1.26683e+06	1.87435e+06	1.87492e+06	2.03777e+06	1.30471	0.00143164	1.70658	0.771106	insig
KMW0283	C9H18O2	Hexanoic acid, propyl ester	Ester	626-77-7	sweet, fruity, juicy, pineapple, green, tropical	4146.94	4902.3	6465.51	12275.6	12865.2	14302.2	1.30558	0.00100268	2.54229	1.34613	up
D305	C10H20O2	Butanoic acid, 2-methyl-, 3-methylbutyl ester	Ester	27625-35-0	sweet, fruity, citrus, cherry, blueberry, apple	119619	105611	88257.4	31950.1	32485.8	35437.7	1.33018	0.0148139	0.318589	-1.65023	down
D273	C10H20O2	Butanoic acid, 2-methyl-, 2-methylbutyl ester	Ester	2445-78-5	sweet, fruity, ester, berry, green, waxy, apple	27520.3	20551	23840.5	26422.7	25576.3	36579.8	0.785471	0.26079	1.23177	0.300733	insig
XMW1127	C9H18O2	Formic acid, octyl ester	Ester	112-32-3	fruity, rose, orange, waxy, cucumber	6667.19	12483.9	11164.9	6250.03	6653.15	8251.93	0.778124	0.218689	0.697821	-0.519071	insig
KMW0350	C9H10O2	Acetic acid, phenylmethyl ester	Ester	140-11-4	sweet, floral, fruity, jasmin, fresh	22599.5	28436.1	30357.3	40054	42605.1	42096	1.25842	0.0170637	1.53275	0.616123	insig
XMW1079	C11H22O2	Butanoic acid, 1-methylhexyl ester	Ester	39026-94-3	fruity, green, vegetable, cheesy, walnut	13455.9	13539.2	17547.6	14966.3	16313.1	16522	0.547422	0.513822	1.07316	0.101864	insig
w31	C10H18O2	Butanoic acid, 4-hexenyl ester, (Z)-	Ester	69727-41-9	-	47544	36669.7	50129.4	87062.4	79366.1	90470.6	1.28099	0.00181983	1.91226	0.93528	insig
XMW0213	C11H22O2	Isopentyl hexanoate	Ester	2198-61-0	fruity, banana, apple, pineapple, green	386831	335271	387877	527087	522233	529875	1.29013	0.0111023	1.42273	0.508657	insig
KMW0411	C11H18O2	1,6-Octadien-3-ol, 3,7-dimethyl-, formate	Ester	115-99-1	citrus, herbal, bergamot, lavender, soapy, fatty, green, woody	134995	170273	168966	141539	154643	157036	0.267474	0.618988	0.955686	-0.065391	insig
XMW1243	C7H6ClNO2	Methyl 6-chloronicotinate	Ester	73781-91-6	-	3894.67	18749	5310.41	4358.85	4568.42	4438.45	0.582144	0.412254	0.478132	-1.06452	insig
D85	C11H22O2	Butanoic acid, 3-methyl-, hexyl ester	Ester	10032-13-0	sweet, green, fruity, apple, unripe, fruit, apple, skin, strawberry	741493	636322	748840	1.02084e+06	1.01154e+06	1.03187e+06	1.28542	0.0116321	1.44088	0.526949	insig
KMW0441	C10H12O2	Benzeneacetic acid, ethyl ester	Ester	101-97-3	mint	50722.6	42811.1	54788.7	67366.8	67092.9	66140.1	1.20765	0.0371046	1.35246	0.435582	insig
XMW0776	C10H10O2	Benzoic acid, 2-propenyl ester	Ester	583-04-0	sweet, floral, cherry, berry	7602.73	9441.37	9886.02	5230.71	7526.63	7393.01	0.947267	0.0914941	0.748245	-0.418416	insig
D222	C11H20O2	Hexanoic acid, 3-methyl-2-butenyl ester	Ester	76649-22-4	fruity, green, cheesy	139259	119426	154604	87207.4	70146	98594	1.17372	0.0175108	0.619294	-0.691304	insig
KMW0585	C14H26O2	Citronellyl isobutyrate	Ester	97-89-2	sweet, fruity, floral, geranium, tropical	349459	383389	368755	494440	490966	492299	1.33027	0.00567634	1.34141	0.423754	insig
D246	C14H24O2	Propanoic acid, 2-methyl-, 3,7-dimethyl-2,6-octadienyl ester, (Z)-	Ester	2345-24-6	sweet, fresh, fruity, raspberry, strawberry, green	221905	253631	238115	308093	311470	304359	1.29689	0.0133074	1.29464	0.372552	insig
D158	C12H16O3	2-Phenoxyethyl isobutyrate	Ester	103-60-6	green, fruity, waxy, apple, nuances	276618	303810	295567	381201	381136	391056	1.32722	0.00301093	1.31667	0.396889	insig
