# Supplementary material for: Promoting Photosynthetic Production of Dammarenediol-II in Chlamydomonas reinhardtii via Gene Loading and Culture Optimization
Source: Int J Mol Sci. 2023 Jul 2;24(13):11002. doi: 10.3390/ijms241311002 (PMC10341690; doi:10.3390/ijms241311002)
Supplement: Supplementary file 1 [file ijms-24-11002-s001.zip › Supplementary Table S3.xlsx]

## Sheet: Sheet1
Supplementary Table S3. 20 significantly different terpenoids were identified in datasets obtained from UHPLC-MS/MS.
Index	Q1 (Da)	Q3 (Da)	Molecular weight (Da)	Formula	Ionization model	Compounds	Class I	Class II	CAS	Level	UVM4-1	UVM4-2	UVM4-3	SV3-1	SV3-2	SV3-3	QC01	QC02	QC03	cpd_ID	kegg_map	UVM4_vs_SV3_VIP	UVM4_vs_SV3_P-value	UVM4_vs_SV3_Fold_Change	UVM4_vs_SV3_Log2FC	UVM4_vs_SV3_Type
Yamn003791	447.16	167.03	448.173	C23H28O9	[M-H]-	[3-formyl-2a,4a,7-trihydroxy-6-(hydroxymethyl)-6,7b-dimethyl-2,5,7,7a-tetrahydro-1H-cyclobuta[e]inden-2-yl]2,4-dihydroxy-6-methylbenzoate	Terpenoids	Sesquiterpenoids	-	3	545981	258788	361463	134306	147362	187354	256144	244620	240650	-	-	1.36066	0.104827	0.402169	-1.31413	down
Smsp110188	235.17	147.08	234.162	C15H22O2	[M+H]+	isopolygodial	Terpenoids	Sesquiterpenoids	-	3	61787.5	25829.1	47391.1	15698.4	13604.6	7267.54	33491.5	33580.6	31069.8	-	-	1.3265	0.0807484	0.270878	-1.88429	down
Qmqp101742	637.27	559.24	636.257	C35H40O11	[M+H]+	Chloramultilide D	Terpenoids	Sesquiterpenoids	1000995-49-2	1	963256	804186	912105	401921	328168	423412	677705	620378	595929	-	-	1.5002	0.00175126	0.430483	-1.21597	down
Zjyp102909	235.17	119.09	234.162	C15H22O2	[M+H]+	11α-hydroxy-3-oxo-4(5),6(7)-diene-eudesman-12-ol	Terpenoids	Sesquiterpenoids	-	2	45955.4	22453.3	34807.7	19950	18118.8	5560.7	28504.2	27350.8	23296.3	-	-	1.06409	0.0810269	0.422699	-1.2423	down
Qmyp101329	251.2	67.05	250.193	C16H26O2	[M+H]+	Soltorvum A	Terpenoids	Sesquiterpenoids	-	1	317729	189144	244012	106683	99060.7	123424	208361	178052	156590	-	-	1.43042	0.0588357	0.438373	-1.18977	down
Sahp008995	223.13	195.14	224.141	C13H20O3	[M-H]-	Sonnerstigmane D Aglycon	Terpenoids	Sesquiterpenoids	-	1	238821	481204	800420	871108	1.18447e+06	1.62626e+06	833615	854656	864742	-	-	1.17141	0.0625	2.42156	1.27593	up
Jmcn007352	249.15	203.14	250.157	C15H22O3	[M-H]-	5α-Hydroxycostic acid	Terpenoids	Sesquiterpenoids	-	3	6343.48	13272.2	17129.4	28219.4	49201.8	55996.5	21158.1	19342.7	21322.6	-	-	1.3314	0.0472895	3.6309	1.86033	up
Zmsp005502	319.12	105.03	318.11	C17H18O6	[M+H]+	Paeonilactone C	Terpenoids	Monoterpenoids	98751-77-0	3	9478.91	12333.5	11279.6	24166.2	29230.9	29766.7	21264.2	16367.3	18480.9	C17456	-	1.4874	0.00426973	2.51311	1.32947	up
Ylyn012563	297.18	297.18	298.193	C20H26O2	[M-H]-	triptobenzene D	Terpenoids	Ditepenoids	-	3	9.54315e+06	3.89803e+06	5.76258e+06	1.11743e+06	1.10852e+06	1.35322e+06	3.91026e+06	3.87124e+06	3.72661e+06	-	-	1.45879	0.0880486	0.186379	-2.42369	down
Yamp009440	335.26	135.12	334.251	C21H34O3	[M+H]+	Meliavosin	Terpenoids	Ditepenoids	-	3	147679	48140.7	79876.1	24025.7	53021.1	29400	56226.8	53622.5	53019	-	-	1.13935	0.187354	0.386102	-1.37295	down
Lmjn013497	333.2	251.2	334.214	C20H30O4	[M-H]-	Agathic acid	Terpenoids	Ditepenoids	640-28-8	1	4.12414e+07	2.49442e+07	3.27459e+07	1.26426e+07	1.24847e+07	1.52491e+07	2.5883e+07	2.78138e+07	2.68268e+07	-	-	1.44951	0.0490792	0.408124	-1.29292	down
Zmzp110303	321.24	303.23	320.235	C20H32O3	[M+H]+	Calliterpenone	Terpenoids	Ditepenoids	38602-53-8	2	116426	42907	43009.8	98741.1	171554	170107	129639	139005	114863	-	-	1.12966	0.0818137	2.17652	1.12202	up
Yalp011535	659.23	581.2	658.226	C33H38O14	[M+H]+	Xyloccensin U	Terpenoids	Triterpene	-	1	456340	710423	585079	254982	238054	306423	267676	263116	270560	-	-	1.43016	0.0410526	0.456354	-1.13178	down
Wbsp007365	471.34	453.34	470.34	C30H46O4	[M+H]+	3α,21β-Dihydroxy-β-serrata-14-ene-16,24-dione	Terpenoids	Triterpene	-	3	708238	342948	479590	193686	192068	188068	418144	389607	351879	-	-	1.39841	0.095787	0.374857	-1.41559	down
pmp000441	471.35	453.34	470.34	C30H46O4	[M+H]+	3-Hydroxy-11-oxours-12-en-28-oic acid (11-Keto-ursolic acid)	Terpenoids	Triterpene	105870-59-5	2	673782	315038	485661	183873	179688	188768	376820	344128	310423	-	-	1.38893	0.0972062	0.374592	-1.41661	down
pmp000442	471.35	453.34	470.34	C30H46O4	[M+H]+	3,6-Dihydroxyurs-12,18(19)-dien-28-oic acid (Uncargenin A)	Terpenoids	Triterpene	-	3	164312	73974.8	109422	53357.1	43708.4	37894.1	90778.5	84135.5	69996	-	-	1.33191	0.110293	0.38814	-1.36535	down
Wbsn013678	525.39	251.2	526.402	C34H54O4	[M-H]-	serratenediol diacetate	Terpenoids	Triterpene	27832-84-4	1	1.38577e+06	549839	856009	93224.6	90359.9	136947	364743	405610	493733	-	-	1.48041	0.077213	0.114819	-3.12257	down
Wbsp000314	515.37	515.37	514.366	C32H50O5	[M+H]+	16-oxo-21β,24-dihydroxyserrat-14-en-3α-yl acetate	Terpenoids	Terpene	-	2	2.77204e+07	1.82191e+07	1.81785e+07	1.07799e+07	7.90473e+06	6.2079e+06	1.72705e+07	1.53539e+07	1.31319e+07	-	-	1.38031	0.0388006	0.38823	-1.36502	down
Wbsp000361	503.37	485.65	502.366	C31H50O5	[M+H]+	14β,15β-epoxy-3β-hydroxyserra-tan-21α-3β-O-acetate-ol	Terpenoids	Terpene	-	2	908662	180815	328632	103870	91227.9	147690	408496	306218	265511	-	-	1.20934	0.247459	0.241722	-2.04858	down
