# Supplementary material for: Promoting Photosynthetic Production of Dammarenediol-II in Chlamydomonas reinhardtii via Gene Loading and Culture Optimization
Source: Int J Mol Sci. 2023 Jul 2;24(13):11002. doi: 10.3390/ijms241311002 (PMC10341690; doi:10.3390/ijms241311002)
Supplement: Supplementary file 1 [file ijms-24-11002-s001.zip › Supplementary Table S4.xlsx]

## Sheet: Sheet1
Supplementary Table S4. 47 significantly different metabolites were identified in datasets obtained from GC-MS.
Index	Quantitative ion	Qualitative ion	Molecular weight (Da)	Formula	Compounds	Class I	CAS	NIST_RI	Odor	UVM4-1	UVM4-2	UVM4-3	SV3-1	SV3-2	SV3-3	QC01	QC02	QC03	cpd_ID	kegg_map	UVM4_vs_SV3_VIP	UVM4_vs_SV3_P-value	UVM4_vs_SV3_Fold_Change	UVM4_vs_SV3_Log2FC	UVM4_vs_SV3_Type
NMW0180	122	78	122.048	C6H6N2O	Niacinamide	Amine	98-92-0	1419	-	31543.6	49325.5	37857.6	16591.5	17571.6	16886.2	35006.6	31668	39275.6	C00153	ko00760,ko01100,ko01240	1.2681	0.0489182	0.429973	-1.21768	down
KMW0726	55	69	214.23	C14H30O	1-Tetradecanol	Alcohol	112-72-1	1676	fruity, waxy, orris, coconut	4.04577e+06	3.79518e+06	3.89201e+06	9.01372e+06	7.7969e+06	8.35522e+06	4.74381e+06	4.9567e+06	5.88674e+06	D05097	-	1.33378	0.00463375	2.14488	1.1009	up
XMW1116	67	41	100.089	C6H12O	4-Hexen-1-ol, (E)-	Alcohol	928-92-7	883	green, herbal, musty, tomato, metallic	22475.9	47319.9	50798.9	110734	70721.7	115298	40917.8	40651.6	39360.5	-	-	1.16875	0.0325815	2.46076	1.2991	up
XMW1200	67	68	128.084	C7H12O2	2-Methylbut-2-en-1-yl acetate	Alcohol	33425-30-8	921	-	69730.2	130329	157863	485877	309742	485588	156916	144405	141163	-	-	1.25926	0.0208483	3.57957	1.83979	up
WMW0058	95	41	128.12	C8H16O	5-Hepten-2-ol, 6-methyl-	Alcohol	1569-60-4	994	sweet, oily, green, coriander	549376	1.00438e+06	1.32889e+06	2.60172e+06	1.72835e+06	2.69705e+06	829760	890721	876321	C07288	-	1.17357	0.0260298	2.43773	1.28554	up
XMW0122	83	55	154.136	C10H18O	Cyclohexanol, 2-methyl-3-(1-methylethenyl)-, (1.alpha.,2.alpha.,3.alpha.)-	Alcohol	54244-81-4	1196	-	14364.4	12173.2	15763.2	114548	81322.1	110692	29664.8	29964.5	31962.9	-	-	1.33546	0.0132236	7.24719	2.85742	up
NMW0313	137	180	180.079	C10H12O3	Phenol, 4-(3-hydroxy-1-propenyl)-2-methoxy-	Phenol	458-35-5	1669	-	46628.9	44084.4	44383.2	111919	96754.6	102129	53044.4	55880.1	65831.7	C00590	ko00999,ko01100,ko01110	1.33452	0.00458712	2.3006	1.20201	up
XMW1046	113	85	242.188	C14H26O3	Heptanoic acid, anhydride	Others	626-27-7	1676	-	153439	149176	147764	385545	320039	345799	191422	198186	238812	-	-	1.33322	0.00851657	2.33444	1.22307	up
XMW0089	84	41	154.136	C10H18O	4-Decenal, (E)-	Aldehyde	65405-70-1	1198	fresh, aldehydic, citrus, orange, mandarin, tangerine, green, fatty	27936	25726.5	32908.8	249376	176413	238309	63037.6	61320.6	65983.6	-	-	1.33769	0.0130392	7.67112	2.93944	up
XMW0183	41	55	126.104	C8H14O	2-Heptenal, 2-methyl-	Aldehyde	30567-26-1	990	-	35072.3	63330.6	67707.7	315840	212184	309905	88902.4	92117.3	92855.2	-	-	1.30803	0.0153526	5.0444	2.33468	up
D344	81	41	166.136	C11H18O	(E,E)-2,4-Undecadienal	Aldehyde	30361-29-6	1430	oily, caramellic, spicy, citrus, buttery, baked	10950.5	15150.9	12023.3	5570.54	6364.1	5399.84	8911.34	10445.4	11061	-	-	1.29046	0.0262952	0.454679	-1.13708	down
NMW0302	41	69	222.198	C15H26O	2,6,10-Dodecatrien-1-ol, 3,7,11-trimethyl-, (Z,E)-	Terpenoids	3790-71-4	1697	-	7828.53	8693.78	7780.05	24961.1	16261.2	17522.8	11171	10765.9	13903.3	C03220	ko00909	1.28611	0.0500664	2.41726	1.27337	up
NMW0310	69	41	222.198	C15H26O	2,6,10-Dodecatrien-1-ol, 3,7,11-trimethyl-	Terpenoids	4602-84-0	1714	mild, fresh, sweet, linden, floral, angelica	21464.5	14358.8	15673.5	46906.5	44119.1	48079.6	24130.3	24841.9	24185.6	C06081	ko00510,ko00900,ko01100,ko01110	1.29255	0.00118011	2.70124	1.43362	up
D322	94	79	218.167	C15H22O	(3S,3aR,6R,8aS)-3,7,7-Trimethyl-8-methylenehexahydro-1H-3a,6-methanoazulen-2(3H)-one	Terpenoids	28624-27-3	1669	-	27130.5	25055.4	24929.7	62225.8	56127.2	58319.5	29229	33651.3	40780.2	-	-	1.33405	0.000892209	2.29101	1.19598	up
WMW0177	121	136	210.162	C13H22O2	3-Cyclohexene-1-methanol, .alpha.,.alpha.,4-trimethyl-, propanoate	Terpenoids	80-27-3	1432	herbal, green, old, wood, citrus, geranium, tropical	303191	482661	358136	146429	156719	150681	323126	297648	360876	-	-	1.27393	0.0489386	0.396707	-1.33385	down
D193	68	79	152.12	C10H16O	p-Mentha-1,8-dien-7-ol	Terpenoids	536-59-4	1296	green, cumin, spicy, aromatic, woody, cardamom, floral, waxy, violet	50396.4	36903.7	30222	13259.5	27073.9	17698.6	25767	27620.7	26338.9	C02452	ko01110	1.13483	0.0584743	0.493797	-1.01801	down
KMW0148	93	91	136.125	C10H16	.alpha.-Pinene	Terpenoids	80-56-8	937	fresh, camphor, sweet, pine, earthy, woody	4685.7	7814.96	8600.19	22315.1	15633.3	22849.7	9082.08	8247.17	8159.59	C09880	ko01110	1.26873	0.0149427	2.88131	1.52673	up
XMW0004	93	41	136.125	C10H16	Bicyclo[3.1.1]heptane, 6,6-dimethyl-2-methylene-, (1S)-	Terpenoids	18172-67-3	943	dry, woody, fresh, pine, hay, green, resinous	7834.17	16614.1	21552.5	38118.9	26114.7	38742.3	14719.8	13498.5	14504.3	C06307	ko01110	1.11606	0.0297602	2.23857	1.16258	up
D264	41	39	138.141	C10H18	1,6-Octadiene, 3,7-dimethyl-	Terpenoids	2436-90-0	946	citronellol, herbal, citrus, terpenic	231353	448593	571843	1.04732e+06	675112	1.05342e+06	398391	369672	353574	-	-	1.12859	0.0360055	2.21751	1.14894	up
XMW0902	69	41	138.141	C10H18	2,6-Dimethyl-2-trans-6-octadiene	Terpenoids	2609-23-6	993	-	1070418	2050976	2645389	5493312	3685045	5568340	1731504	1813720	1782404	-	-	1.1851	0.0203768	2.55718	1.35455	up
KMW0181	109	79	152.12	C10H16O	2,3-Dehydro-1,8-cineole	Terpenoids	92760-25-3	992	mint, lemon	522948	1.00106e+06	1.33419e+06	2.79209e+06	1.8353e+06	2.78942e+06	849076	891413	879472	-	-	1.18169	0.0215621	2.59493	1.37569	up
XMW0468	93	41	204.188	C15H24	Bicyclo[3.1.1]hept-2-ene, 2,6-dimethyl-6-(4-methyl-3-pentenyl)-	Terpenoids	17699-05-7	1435	-	181209	266826	207841	95952.7	102357	94609.4	201854	185222	222897	C17088	-	1.28017	0.0399808	0.446607	-1.16292	down
XMW1300	41	69	126.141	C9H18	Cyclopentane, butyl-	Hydrocarbons	2040-95-1	937	-	71739.7	138592	164586	502744	322829	509570	168805	155044	146088	-	-	1.25574	0.0206768	3.56116	1.83235	up
WMW0099	67	82	124.125	C9H16	Cyclopentene, 1-butyl-	Hydrocarbons	2423-01-0	938	-	227922	448853	569449	1.04979e+06	682032	1.0595e+06	385158	366268	357189	-	-	1.13083	0.0341124	2.23982	1.16338	up
WMW0145	57	71	184.219	C13H28	Undecane, 4,6-dimethyl-	Hydrocarbons	17312-82-2	1196	-	182503	152902	211519	2.10277e+06	1.44213e+06	1.99129e+06	455234	461431	476825	-	-	1.33613	0.0142564	10.1224	3.33948	up
XMW0260	57	71	240.282	C17H36	Hexadecane, 2-methyl-	Hydrocarbons	1560-92-5	1664	-	2.82834e+06	2.64723e+06	2.64361e+06	6.32676e+06	5.46606e+06	5.87114e+06	3.32522e+06	3.49648e+06	4.11014e+06	-	-	1.33255	0.00412291	2.17558	1.1214	up
NMW0287	79	67	232.219	C17H28	1,8,11,14-Heptadecatetraene, (Z,Z,Z)-	Hydrocarbons	10482-53-8	1664	costus	4466.26	2922.44	3810.89	8701.31	6754.95	7968.05	5395.86	6877.76	4813.74	C17535	-	1.24631	0.00570005	2.09153	1.06456	up
XMW1036	79	67	216.188	C16H24	Cyclobuta[1,2:3,4]dicyclooctene, 1,2,5,6,6a,6b,7,8,11,12,12a,12b-dodecahydro-, (6a.alpha.,6b.beta.,12a.alpha.,12b.beta.)-	Hydrocarbons	61277-44-9	1687	-	316354	290980	305535	729065	624024	674103	370445	378337	473983	-	-	1.3325	0.00458528	2.22068	1.151	up
KMW0683	57	71	240.282	C17H36	Heptadecane	Hydrocarbons	629-78-7	1700	alkane	59797	56401.6	54719.8	171351	133226	152895	85743.1	86322.7	104189	C01816	-	1.32824	0.011864	2.67655	1.42037	up
XMW1256	119	121	192.151	C13H20O	2-Butanone, 4-(2,6,6-trimethyl-1,3-cyclohexadien-1-yl)-	Ketone	20483-36-7	1424	floral	16016.7	22804.4	18394.5	8675.43	9957.07	8654.62	17358.9	17365.8	18832.8	-	-	1.27721	0.0326332	0.476918	-1.06819	down
XMW0156	41	111	222.198	C15H26O	Spiro[4.5]decan-7-one, 1,8-dimethyl-4-(1-methylethyl)-	Ketone	39510-26-4	1682	-	1.46942e+06	1.37104e+06	1.39323e+06	3.19015e+06	2.73507e+06	2.9202e+06	1.74063e+06	1.81687e+06	2.12183e+06	-	-	1.33087	0.00537293	2.0893	1.06302	up
NMW0290	181	196	196.074	C10H12O4	Xanthoxylin	Ketone	90-24-4	1669	borneol, camphor	37421.3	34082.6	34647.8	87620.2	74578.4	80563.8	45910.9	47014.7	56416.2	C10726	-	1.33041	0.00429877	2.28694	1.19342	up
KMW0182	81	82	138.104	C9H14O	Furan, 2-pentyl-	Heterocyclic compound	3777-69-3	993	fruity, green, earthy, beany, vegetable, metallic	87591.5	179627	223885	521221	334687	545668	141787	153439	148695	-	-	1.19579	0.0253613	2.85393	1.51295	up
XMW0671	70	69	98.084	C5H10N2	1,7-Diazabicyclo[2.2.0]heptane	Heterocyclic compound	279-42-5	939	-	36601.4	69423.3	89250.4	171991	108675	174115	61808.6	57319.8	56546.5	-	-	1.14697	0.0353761	2.32893	1.21967	up
NMW0036	56	111	111.068	C6H9NO	1-ethenyl-2-Pyrrolidinone	Heterocyclic compound	88-12-0	1102	-	76168.6	64829.6	56467.2	9	9	9	56497	48623	46135	C19548	-	1.34335	0.00744071	0.000136733	-12.8364	down
NMW0076	82	42	139.1	C8H13NO	Tropinone	Heterocyclic compound	532-24-1	1198	-	9871.16	4823.95	8766.58	39303.4	28287.1	37444.3	21019.9	15090.4	16270.5	C00783	ko00960,ko01100,ko01110	1.27601	0.00689126	4.47687	2.16249	up
XMW1424	69	40	69.033	C2H3N3	1H-1,2,3-Triazole	Heterocyclic compound	288-36-8	927	-	168029	336258	402606	1.26077e+06	817310	1.26314e+06	396185	366351	363912	-	-	1.25558	0.0178756	3.68425	1.88137	up
XMW0910	68	43	110.048	C5H6N2O	1H-Imidazole, 1-acetyl-	Heterocyclic compound	2466-76-4	950	-	300860	597977	766607	1.41099e+06	917323	1.41645e+06	521055	486743	472697	C02560	-	1.12865	0.0335539	2.24851	1.16897	up
XMW0606	101	57	158.131	C9H18O2	1,3-Dioxolane, 2-butyl-2-ethyl-	Heterocyclic compound	935-49-9	1110	-	58117.3	49699.2	41073.2	2411.92	1925.77	2240.56	32402.9	30541.7	38962.7	-	-	1.34018	0.010539	0.044182	-4.5004	down
KMW0558	93	41	224.178	C14H24O2	1,5-Dimethyl-1-vinyl-4-hexenyl butyrate	Ester	78-36-4	1418	bergamot, fruity, banana, berry	180251	277360	203226	95279.9	102410	97871.5	203673	185278	224029	-	-	1.26468	0.0526539	0.447252	-1.16084	down
XMW1129	107	79	180.079	C10H12O3	Ethyl mandelate	Ester	774-40-3	1421	-	22020.3	33814.4	25853.9	10457.2	11766.2	13092.8	22899.5	22599.8	25962.9	-	-	1.25516	0.0415231	0.432326	-1.20981	down
KMW0267	105	77	136.052	C8H8O2	Benzoic acid, methyl ester	Ester	93-58-3	1094	phenolic, wintergreen, almond, floral, canga	31428.6	31406.6	41310.2	70572.1	73414.2	79921.4	63515.1	65720.1	80894.4	C20645	-	1.31164	0.000864525	2.14995	1.10431	up
WMW0109	71	43	144.115	C8H16O2	Propanoic acid, 2-methyl-, 2-methylpropyl ester	Ester	97-85-8	910	ethereal, fruity, tropical, fruit, pineapple, grape, skin, banana	27835	52165	25491	12840	10757	12894	19180	15562.2	17003.8	-	-	1.20583	0.113386	0.345916	-1.53151	down
NMW0782	55	83	128.084	C7H12O2	2-Butenoic acid, 2-methyl-, ethyl ester	Ester	55514-48-2	937	-	43317	87426.6	111330	204644	132904	203351	73512.4	71023.2	66600.8	-	-	1.12402	0.0337409	2.23444	1.15991	up
KMW0283	117	99	158.131	C9H18O2	Hexanoic acid, propyl ester	Ester	626-77-7	1097	sweet, fruity, juicy, pineapple, green, tropical	4146.94	4902.3	6465.51	12275.6	12865.2	14302.2	10527.6	10448	14839.7	-	-	1.30558	0.00100268	2.54229	1.34613	up
D305	70	57	172.146	C10H20O2	Butanoic acid, 2-methyl-, 3-methylbutyl ester	Ester	27625-35-0	1101	sweet, fruity, citrus, cherry, blueberry, apple	119619	105611	88257.4	31950.1	32485.8	35437.7	107937	81432.2	97338.6	-	-	1.33018	0.0148139	0.318589	-1.65023	down
