# Supplementary material for: Promoting Photosynthetic Production of Dammarenediol-II in Chlamydomonas reinhardtii via Gene Loading and Culture Optimization
Source: Int J Mol Sci. 2023 Jul 2;24(13):11002. doi: 10.3390/ijms241311002 (PMC10341690; doi:10.3390/ijms241311002)
Supplement: Supplementary file 1 [file ijms-24-11002-s001.zip › Supplementary Table S5.xlsx]

## Sheet: Sheet1
Supplementary Table S5. Primers used in this study.
Name	Primer direction	Sequence (5'-3')	Utility
PgDDS-1	Sense	TGACCAAGCAGCACAAGAAGGAG	qRT-PCR
PgDDS-2	Antisense	AGGACAGCACCGAGCCAATCA
PgCYP716A47-1	Sense	CCAACGCCGACAACTTCTCCAA
PgCYP716A47-2	Antisense	GGTCTCCAGGAACTGCTTCATCAC
AtCPR-1	Sense	TAGCAGCAGCAGCACGAGCAT
AtCPR-2	Antisense	CCGATGAGCACAGCGATGGAAG
Actin-1	Sense	ACGTTGAAGGTCTCGAACG
Actin-2	Antisense	ACCCCGTGCTGCTGACTG
PgDDS-3	Sense	ttctgaggagagTGCACAGTCACGCTGTCTCCC	construction of vectors
PgDDS-4	Antisense	CACTGATAGTCTAGAGGATCCGATCCCACACACCTGCCCGT
PgCYP716A47-3	Sense	tgctccgcgttctgaggagagaggggtaatccgtggggg
PgCYP716A47-4	Antisense	GGGAGACAGCGTGACTGTGCActctcctcagaacgcggagca
AtCPR-3	Sense	ACGGTATCGGAGCTCGGTACCaggggtaatccgtggggg
AtCPR-4	Antisense	ttacccccacggattacccctctctcctcagaacgcggagc
